# Supplementary material for: Phylogenetic profiling resolves early emergence of PRC2 and illuminates its functional core
Source: Life Sci Alliance. 2022 Apr 19;5(7):e202101271. doi: 10.26508/lsa.202101271 (PMC9018016; doi:10.26508/lsa.202101271)
Supplement: Supplementary file 1 [file LSA-2021-01271_TableS1.xlsx]

## Sheet: Table legends
Table	Title
Table S1	List of PcG-finder-identified and previously identified/validated PRC2 core-subunits. The red-labeled orthologs are orthologs where PcG-finder results differ from previously validated orthologs.

## Sheet: Table S1
Taxon	Taxid	PcG-finder-identified core-subunits				Previously identified/validated core-subunits					References
		E(z)	Su(z)12	ESC	NURF55	E(z)	Su(z)12	ESC	NURF55	suggested non-VEFS Su(z)12 functional homolog
Drosophila melanogaster	7227	NP_001137932.1	NP_652059.1	NP_477431.1	NP_524354.1	NP_001137932.1	NP_652059.1	NP_477431.1	NP_524354.1		Cao et al. 2002
				NP_723702.1				NP_723702.1
Homo sapiens	9606	NP_001982.2	NP_056170.2	NP_003788.2	NP_001185648.1	NP_001982.2	NP_056170.2	NP_003788.2	NP_001185648.1		Kuzmichev et al. 2002
		NP_001190176.1			NP_001128727.1	NP_001190176.1			NP_001128727.1
					NP_116245.2*
					NP_085058.3*
Arabidopsis thaliana	3702	AT2G23380	AT4G16845	AT3G20740	AT5G58230	AT2G23380	AT4G16845	AT3G20740	AT5G58230		Spillane et al. 2000; Hennig et al. 2003
		AT4G02020	AT5G51230		AT2G16780	AT4G02020	AT5G51230		AT2G16780
		AT1G02580	AT2G35670		AT4G35050	AT1G02580	AT2G35670		AT4G35050
					AT2G19520				AT2G19520
					AT4G29730				AT4G29730
Caenorhabditis elegans	6239	NP_496992.3	-	NP_001370414.1	NP_492551.1	NP_496992.3	-	NP_001370414.1	NP_492551.1	MES3 (NP_001021492.1﻿, NM_001026321.2)	Bender et al. 2004; Patel et al. 2012
					NP_492552.1				NP_492552.1
Neurospora crassa	5141	XP_965043	-	XP_962071	XP_960994	XP_965043	XP_963451	XP_962071	XP_960994		Jamieson et al. 2013
Cryptococcus neoformans	5207	CNK01150	-	CNE02030	CNG02800	CNK01150	-	CNE02030	CNG02800	Bnd1 (CNAG_07433)	Dumesic et al. 2015
Paramecium tetraurelia	5888	PTET.51.1.P1330044	-	-	PTET.51.1.G0780031	PTET.51.1.P1330044	-	PTET.51.1.P0240079	PTET.51.1.G0780031	PTET.51.1.P0190277	Lhuillier-Akakpo et al. 2014; Ignarski et al. 2014; Miró Pina et al. bioRxiv
		PTET.51.1.G0170233			PTET.51.1.G1180043	PTET.51.1.G0170233			PTET.51.1.G1180043
		PTET.51.1.P1740049			PTET.51.1.G0930160	PTET.51.1.P1740049			PTET.51.1.G0930160
		PTET.51.1.P0350134			PTET.51.1.G1180053*	PTET.51.1.P0350134
		PTET.51.1.P0370168			PTET.51.1.G1360030*	PTET.51.1.P0370168
					PTET.51.1.G0740131*
					PTET.51.1.G0930150*
Tetrahymena thermophila	5911	TTHERM_00335780	-	-	TTHERM_00688660*	TTHERM_00335780	TTHERM 00149839	TTHERM 00442420	-		Lhuillier-Akakpo et al. 2014; Xu et al. 2021
		TTHERM_00300320			TTHERM_00467910*	TTHERM_00300320
		TTHERM_00499660				TTHERM_00499660
*Extra orthologs identified by PcG-finder
Ortholog ID	UniProt ID	UniProt annotation	ParameciumDB annotation (https://paramecium.i2bc.paris-saclay.fr/)
NP_116245.2	Q6P4I2	WD repeat-containing protein 73
NP_085058.3	Q6PJI9	GATOR complex protein WDR59
PTET.51.1.G1180053	not found		WD40 repeat
PTET.51.1.G1360030	not found		WD40-repeat-containing domain
PTET.51.1.G0740131	not found		WD40-repeat-containing domain
PTET.51.1.G0930150	not found		WD40 repeat
TTHERM_00688660	I7MMT8	Histone-binding protein RBBP4 or subunit C of Caf1 complex protein
TTHERM_00467910	I7MAL7	Histone-binding protein RBBP4 or subunit C of Caf1 complex protein
