# Supplementary material for: Phylogenetic profiling resolves early emergence of PRC2 and illuminates its functional core
Source: Life Sci Alliance. 2022 Apr 19;5(7):e202101271. doi: 10.26508/lsa.202101271 (PMC9018016; doi:10.26508/lsa.202101271)
Supplement: Supplementary file 2 [file LSA-2021-01271_TableS2.xlsx]

## Sheet: Table legends
Table	Title
Table S2	A list of all studied species, showing taxonomic information, data source and quality.

## Sheet: Table S2
Lineages	Taxon	Taxid	Data type	Sequencing read coverage depth	Contig N50	Data source	BUSCO**
Discoba		2611352
	Percolomonas cosmopolitus AE-1 (ATCC 50343)	63605	Transcriptomic	-	1999	MMETSP (MMETSP0758)	C:38.9%[S:31.8%,D:7.1%],F:10.2%,M:50.9%,n:255
	Naegleria gruberi	5762	Genomic	8.63x	159679	JGI (1091360)	C:79.3%[S:77.3%,D:2.0%],F:7.8%,M:12.9%,n:255
	unclassified Diplonema	2647757	Transcriptomic	-	-	Horák et al (unpublished)	C:71.4%[S:66.3%,D:5.1%],F:7.1%,M:21.5%,n:255
	Diplonema papillatum	91374	Genomic	18x	3312	NCBI (ASM165507v1)	C:23.9%[S:23.1%,D:0.8%],F:20.0%,M:56.1%,n:255
	Neobodo designis	312471	Transcriptomic	-	1479	MMETSP (MMETSP1114)	C:46.3%[S:45.1%,D:1.2%],F:7.1%,M:46.6%,n:255
	Leishmania mexicana	5665	Genomic	-	-	VEuPath (TriTrypDB)	C:54.9%[S:52.9%,D:2.0%],F:8.2%,M:36.9%,n:255
	Trypanosoma brucei brucei TREU927	185431	Genomic	-	1653115	NCBI (ASM244v1)	C:57.3%[S:55.3%,D:2.0%],F:6.7%,M:36.0%,n:255
	Eutreptiella gymnastica	73025	Transcriptomic	-	2008	MMETSP (MMETSP0039)	C:38.8%[S:30.2%,D:8.6%],F:6.3%,M:54.9%,n:255
	Euglena longa	3037	Transcriptomic	-	-	NCBI (GGOE00000000.1)	C:83.5%[S:71.0%,D:12.5%],F:6.7%,M:9.8%,n:255
	Euglena gracilis var. bacillaris	158060	Transcriptomic	-	-	NCBI (GDJR00000000.1)	C:71.7%[S:68.6%,D:3.1%],F:14.1%,M:14.2%,n:255
Metamonada		2611341
	Trimastix marina	137419	Transcriptomic	-	-	Leger et al.,2017	C:44.7%[S:43.1%,D:1.6%],F:5.5%,M:49.8%,n:255
	Monocercomonoides	302781	Genomic	35x	20913	NCBI (GCA_001643675.1)	C:55.3%[S:46.7%,D:8.6%],F:8.2%,M:36.5%,n:255
	Streblomastix strix	222440	Genomic	-	5064	NCBI (GCA_008636045.1)	C:42.0%[S:39.6%,D:2.4%],F:14.1%,M:43.9%,n:255
	Tritrichomonas foetus	1144522	Genomic	73x	34827	NCBI (GCA_001839685.1)	C:49.4%[S:39.6%,D:9.8%],F:5.9%,M:44.7%,n:255
	Trichomonas tenax	43075	Genomic	53x	13554	NCBI (GCA_900231805.1)	C:13.7%[S:12.5%,D:1.2%],F:3.5%,M:82.8%,n:255
	Trichomonas gallinae	56777	Genomic	30x	20741	NCBI (GCA_008369845.1)	C:8.6%[S:7.8%,D:0.8%],F:3.9%,M:87.5%,n:255
	Trichomonas vaginalis G3	412133	Genomic	-	4901	NCBI (GCF_000002825.2)	C:53.0%[S:41.6%,D:11.4%],F:5.9%,M:41.1%,n:255
	Chilomastix cuspidata	1476591	Transcriptomic	-	-	Leger et al.,2017	C:23.1%[S:23.1%,D:0.0%],F:9.8%,M:67.1%,n:255
	Chilomastix caulleryi	926448	Transcriptomic	-	-	Leger et al.,2017	C:5.5%[S:5.5%,D:0.0%],F:5.1%,M:89.4%,n:255
	Spironucleus salmonicida	348837	Genomic	280x	80231	NCBI (GCA_000497125.1)	C:0.4%[S:0.4%,D:0.0%],F:0.0%,M:99.6%,n:255
	Giardia muris	5742	Genomic	214x	2398647	NCBI (GCA_006247105.1)	C:22.4%[S:21.2%,D:1.2%],F:7.1%,M:70.5%,n:255
	Giardia lamblia ATCC 50803	184922	Genomic	-	203113	NCBI (GCF_000002435.1)	C:23.5%[S:22.7%,D:0.8%],F:5.1%,M:71.4%,n:255
	Giardia intestinalis ATCC 50581	598745	Genomic	-	4*	JGI	C:23.5%[S:22.7%,D:0.8%],F:5.1%,M:71.4%,n:255
	Ergobibamus cyprinoides	926446	Transcriptomic	-	-	Leger et al.,2017	C:13.8%[S:11.8%,D:2.0%],F:11.4%,M:74.8%,n:255
	Dysnectes brevis	391066	Transcriptomic	-	-	Leger et al.,2017	C:23.5%[S:23.5%,D:0.0%],F:10.2%,M:66.3%,n:255
	Kipferlia bialata	797122	Genomic	100x	6758	NCBI (GCA_003568945.1)	C:2.4%[S:2.4%,D:0.0%],F:3.9%,M:93.7%,n:255
	unclassified Carpediemonas	2629244	Transcriptomic	-	-	Leger et al.,2017	C:17.7%[S:16.9%,D:0.8%],F:8.6%,M:73.7%,n:255
	Carpediemonas membranifera	201153	Transcriptomic	-	-	Leger et al.,2017	C:43.9%[S:29.8%,D:14.1%],F:14.1%,M:42.0%,n:255
	Trepomonas sp. PC1	1076344	Transcriptomic	-	-	NCBI (GDID00000000.1)	C:20.0%[S:20.0%,D:0.0%],F:6.3%,M:73.7%,n:255
Opisthokonta		33154
	Salpingoeca rosetta	946362	Genomic	33.07x	34760	NCBI (GCA_000188695.1)	C:83.1%[S:82.7%,D:0.4%],F:6.7%,M:10.2%,n:255
	Monosiga brevicollis	81824	Genomic	-	49874	NCBI (GCA_000002865.1)	C:78.8%[S:78.8%,D:0.0%],F:7.5%,M:13.7%,n:255
	Amphimedon queenslandica	400682	Genomic	8x	11817	NCBI (GCA_000090795.1)	C:94.9%[S:77.6%,D:17.3%],F:3.1%,M:2.0%,n:255
	Homo sapiens	9606	Genomic	Complete Genome	57879411	NCBI (GCA_000001405.28)	C:100.0%[S:38.4%,D:61.6%],F:0.0%,M:0.0%,n:255
	Caenorhabditis elegans	6239	Genomic	Complete Genome	17493829	NCBI (GCA_000002985.3)	C:98.1%[S:87.1%,D:11.0%],F:0.8%,M:1.1%,n:255
	Drosophila melanogaster	7227	Genomic	Complete Genome	21485538	NCBI (GCA_000001215.4)	C:100.0%[S:60.4%,D:39.6%],F:0.0%,M:0.0%,n:255
	Antonospora locustae	278021	Genomic	7.9x	183675	NCBI (GCA_007674295.1)	C:21.6%[S:20.8%,D:0.8%],F:3.9%,M:74.5%,n:255
	Nematocida parisii	586133	Genomic	45x	126036	JGI	C:25.1%[S:24.7%,D:0.4%],F:4.3%,M:70.6%,n:255
	Mortierella elongata	310910	Genomic	112.8x	155919	JGI (1006314)	C:98.4%[S:95.7%,D:2.7%],F:1.2%,M:0.4%,n:255
	Rhizophagus irregularis	588596	Genomic	50.0x	49632	NCBI (GCA_000439145.3)	C:94.9%[S:93.7%,D:1.2%],F:2.0%,M:3.1%,n:255
	Phycomyces blakesleeanus	4837	Genomic	473.53x	370394	JGI (1084261)	C:92.6%[S:90.2%,D:2.4%],F:3.1%,M:4.3%,n:255
	Mucor lusitanicus	29924	Genomic	321x	4574267	JGI (1190907)	C:91.7%[S:88.2%,D:3.5%],F:3.9%,M:4.4%,n:255
	Schizosaccharomyces pombe	4896	Genomic	-	2923134	NCBI (GCA_000002945.2)	C:96.9%[S:95.3%,D:1.6%],F:0.4%,M:2.7%,n:255
	Saccharomyces cerevisiae	4932	Genomic	Complete Genome	924431	NCBI (GCA_000146045.2)	C:93.3%[S:92.5%,D:0.8%],F:1.2%,M:5.5%,n:255
	Tuber melanosporum	39416	Genomic	10x	63046	NCBI (GCA_000151645.1)	C:96.5%[S:96.1%,D:0.4%],F:2.0%,M:1.5%,n:255
	Neurospora crassa	5141	Genomic	20.0x	656009	NCBI (GCA_000182925.2)	C:100.0%[S:92.9%,D:7.1%],F:0.0%,M:0.0%,n:255
	Cladonia grayi	27339	Genomic	15x	43*	JGI	C:93.7%[S:93.7%,D:0.0%],F:2.4%,M:3.9%,n:255
	Tremella mesenterica	5217	Genomic	7.44X	123767	JGI (32829)	C:94.1%[S:93.7%,D:0.4%],F:4.3%,M:1.6%,n:255
	Cryptococcus neoformans	5207	Genomic	11.8x	1076541	JGI	C:91.4%[S:89.8%,D:1.6%],F:4.7%,M:3.9%,n:255
	Phanerochaete chrysosporium	5306	Genomic	10.6x	78962	JGI (1060117)	C:97.3%[S:96.9%,D:0.4%],F:2.0%,M:0.7%,n:255
	Postia placenta	104341	Genomic	47.36x	142602	JGI (402033)	C:96.9%[S:90.6%,D:6.3%],F:2.0%,M:1.1%,n:255
	Pleurotus ostreatus	5322	Genomic	341.41x	3500734	NCBI (GCA_014466165.1)	C:96.9%[S:94.9%,D:2.0%],F:1.2%,M:1.9%,n:255
	Laccaria amethystina	89243	Genomic	156.5x	27729	JGI (1006253)	C:98.5%[S:96.1%,D:2.4%],F:1.2%,M:0.3%,n:255
	Agaricus bisporus	5341	Genomic	8.50x	262535	JGI (99190)	C:96.5%[S:95.3%,D:1.2%],F:1.6%,M:1.9%,n:255
	Schizophyllum commune	5334	Genomic	159.81x	362437	JGI (4003082)	C:98.4%[S:97.6%,D:0.8%],F:0.8%,M:0.8%,n:255
Amoebozoa		2605435
	Entamoeba histolytica	5759	Genomic	8x	29517	JGI	C:52.6%[S:46.3%,D:6.3%],F:5.1%,M:42.3%,n:255
	Dictyostelium purpureum	5786	Genomic	8.4x	45210	NCBI (GCA_000190715.1)	C:89.0%[S:87.8%,D:1.2%],F:3.5%,M:7.5%,n:255
Viridiplantae		33090
	Ostreococcus tauri	70448	Genomic	-	48024	JGI	C:80.4%[S:80.0%,D:0.4%],F:5.9%,M:13.7%,n:255
	Micromonas pusilla	38833	Genomic	-	84001	JGI (4000188)	C:85.5%[S:84.7%,D:0.8%],F:2.7%,M:11.8%,n:255
	Chlamydomonas reinhardtii	3055	Genomic	11.12x	7*	JGI (1084054)	C:80.0%[S:80.0%,D:0.0%],F:7.8%,M:12.2%,n:255
	Volvox carteri	3067	Genomic	8x	15*	JGI (1076531)	C:80.0%[S:79.2%,D:0.8%],F:8.6%,M:11.4%,n:255
	Coccomyxa subellipsoidea C-169	574566	Genomic	8.16X	1959569	JGI (4002884)	C:84.7%[S:83.1%,D:1.6%],F:4.3%,M:11.0%,n:255
	Asterochloris sp. Cgr/DA1pho	763042	Genomic	-	25*	JGI	C:84.7%[S:80.8%,D:3.9%],F:9.4%,M:5.9%,n:255
	Chlorella variabilis	554065	Genomic	8.9x	27941	NCBI (GCA_000147415.1)	C:85.9%[S:9.4%,D:76.5%],F:5.5%,M:8.6%,n:255
	Physcomitrium patens	3218	Genomic	18.49x	465069	NCBI (GCA_000002425.2)	C:100.0%[S:45.5%,D:54.5%],F:0.0%,M:0.0%,n:255
	Selaginella moellendorffii	88036	Genomic	7x	119796	JGI (3640226)	C:97.6%[S:8.2%,D:89.4%],F:1.2%,M:1.2%,n:255
	Amborella trichopoda	13333	Genomic	30x	29344	NCBI (GCA_000471905.1)	C:99.2%[S:45.1%,D:54.1%],F:0.8%,M:0.0%,n:255
	Zostera marina	29655	Genomic	47.7x		JGI	C:97.3%[S:85.9%,D:11.4%],F:2.4%,M:0.3%,n:255
	Oryza sativa	4530	Genomic	-	7131322	NCBI (GCA_000005425.2)	C:82.7%[S:74.9%,D:7.8%],F:9.8%,M:7.5%,n:255
	Zea mays	4577	Genomic	83x	47037903	NCBI (GCA_902167145.1)	C:99.6%[S:45.9%,D:53.7%],F:0.0%,M:0.4%,n:255
	Populus trichocarpa	3694	Genomic	8x	552806	NCBI (GCA_000002775.3)	C:99.6%[S:33.7%,D:65.9%],F:0.0%,M:0.4%,n:255
	Arabidopsis thaliana	3702	Genomic	Complete Genome	11194537	NCBI (GCA_000001735.2)	C:100.0%[S:42.7%,D:57.3%],F:0.0%,M:0.0%,n:255
	Eucalyptus grandis	71139	Genomic	6.73x	67273	NCBI (GCA_000612305.1)	C:95.3%[S:54.5%,D:40.8%],F:2.4%,M:2.3%,n:255
Glaucocystophyceae		38254
	Cyanoptyche gloeocystis	77922	Transcriptomic	-	1402	MMETSP (MMETSP1086)	C:60.8%[S:56.1%,D:4.7%],F:19.2%,M:20.0%,n:255
	Cyanophora paradoxa	2762	Genomic	30x	213946	NCBI (GCA_004431415.1)	C:0.0%[S:0.0%,D:0.0%],F:0.4%,M:99.6%,n:255
	Gloeochaete wittrockiana	38269	Transcriptomic	-	1959	MMETSP (MMETSP0308)	C:82.3%[S:64.3%,D:18.0%],F:6.7%,M:11.0%,n:255
Rhodophyta		2763
	Chondrus crispus	2769	Genomic	14x	77748	NCBI (GCA_000350225.2)	C:64.0%[S:62.0%,D:2.0%],F:7.5%,M:28.5%,n:255
	Porphyra umbilicalis	2786	Genomic	432x	171716	JGI (1008704)	C:44.0%[S:42.4%,D:1.6%],F:14.5%,M:41.5%,n:255
	Cyanidioschyzon merolae	45157	Genomic	-	8*	JGI	C:72.6%[S:71.4%,D:1.2%],F:6.7%,M:20.7%,n:255
	Galdieria sulphuraria	130081	Genomic	8.55x	116786	JGI	C:78.0%[S:67.8%,D:10.2%],F:7.8%,M:14.2%,n:255
Rhodelphea		2598125
	Rhodelphis marinus	2584957	Genomic/Transcriptomic	-	-	Gawryluk et al., 2019	C:89.8%[S:89.0%,D:0.8%],F:5.1%,M:5.1%,n:255
	Rhodelphis limneticus	2583502	Genomic/Transcriptomic	-	-	Gawryluk et al., 2019	C:84.3%[S:37.6%,D:46.7%],F:10.6%,M:5.1%,n:255
Cryptophyceae		3027
	Cryptophyta sp.	1912852	Genomic	128.2x	344*	JGI (1014528)	C:35.3%[S:35.3%,D:0.0%],F:21.2%,M:43.5%,n:255
	Goniomonas pacifica	195067	Transcriptomic	-	1243	MMETSP (MMETSP0107)	C:57.3%[S:41.2%,D:16.1%],F:18.8%,M:23.9%,n:255
	Hemiselmis andersenii	464988	Transcriptomic	-	1341	MMETSP (MMETSP0043)	C:53.3%[S:45.5%,D:7.8%],F:19.6%,M:27.1%,n:255
	Cryptomonas paramecium	2898	Transcriptomic	-	1280	MMETSP (MMETSP0038)	C:47.9%[S:35.7%,D:12.2%],F:17.3%,M:34.8%,n:255
	Rhodomonas salina	52970	Transcriptomic	-	1523	MMETSP (MMETSP0126)	C:63.1%[S:54.5%,D:8.6%],F:10.2%,M:26.7%,n:255
	Proteomonas sulcata	77928	Transcriptomic	-	1387	MMETSP (MMETSP1049)	C:28.7%[S:27.1%,D:1.6%],F:26.3%,M:45.0%,n:255
	Guillardia theta	55529	Genomic	23.66x	40445	JGI (16067)	C:79.6%[S:76.1%,D:3.5%],F:10.6%,M:9.8%,n:255
	Hanusia phi	3032	Transcriptomic	-	-	MMETSP (MMETSP1048)	C:48.3%[S:36.9%,D:11.4%],F:6.3%,M:45.4%,n:255
	Geminigera cryophila	46947	Transcriptomic	-	1369	MMETSP (MMETSP0798)	C:67.5%[S:41.6%,D:25.9%],F:10.6%,M:21.9%,n:255
Haptophyta		2830
	Chrysoculter rhomboideus	259385	Transcriptomic	-	1089	MMETSP (MMETSP1335)	C:37.3%[S:37.3%,D:0.0%],F:16.1%,M:46.6%,n:255
	uncultured pavlovophyte	1291727	Transcriptomic	-	1603	MMETSP (MMETSP1139)	C:54.9%[S:54.1%,D:0.8%],F:16.5%,M:28.6%,n:255
	Pavlova sp. CCMP459	298111	Transcriptomic	-	1603	MMETSP (MMETSP1139)	C:31.8%[S:31.4%,D:0.4%],F:7.1%,M:61.1%,n:255
	Scyphosphaera apsteinii	418940	Transcriptomic	-	1383	MMETSP (MMETSP1333)	C:61.2%[S:60.8%,D:0.4%],F:7.5%,M:31.3%,n:255
	Phaeocystis antarctica	33657	Transcriptomic	-	1637	MMETSP (MMETSP0902)	C:59.6%[S:31.0%,D:28.6%],F:12.5%,M:27.9%,n:255
	Calcidiscus leptoporus	127549	Transcriptomic	-	1390	MMETSP (MMETSP1334)	C:65.1%[S:65.1%,D:0.0%],F:9.8%,M:25.1%,n:255
	Coccolithus braarudii	221442	Transcriptomic	-	1120	MMETSP (MMETSP0164)	C:61.6%[S:59.2%,D:2.4%],F:12.2%,M:26.2%,n:255
	Chrysochromulina tobinii	1460289	Genomic	111x	798*	JGI	C:53.0%[S:52.2%,D:0.8%],F:9.8%,M:37.2%,n:255
	Haptolina ericina	156174	Transcriptomic	-	1286	MMETSP (MMETSP1096)	C:50.9%[S:43.1%,D:7.8%],F:13.7%,M:35.4%,n:255
	Prymnesium parvum	97485	Transcriptomic	-	1723	MMETSP (MMETSP0815)	C:49.8%[S:32.5%,D:17.3%],F:7.1%,M:43.1%,n:255
	Isochrysis galbana	37099	Transcriptomic	-	1654	MMETSP (MMETSP0944)	C:57.3%[S:57.3%,D:0.0%],F:14.1%,M:28.6%,n:255
	Chrysotila carterae	13221	Transcriptomic	-	1788	MMETSP (MMETSP1136)	C:52.6%[S:32.2%,D:20.4%],F:13.3%,M:34.1%,n:255
	Emiliania huxleyi	2903	Genomic	10x	29715	JGI (16965)	C:55.7%[S:40.0%,D:15.7%],F:17.3%,M:27.0%,n:255
	Gephyrocapsa oceanica	38817	Transcriptomic	-	1221	MMETSP (MMETSP1363)	C:55.7%[S:55.3%,D:0.4%],F:18.0%,M:26.3%,n:255
Rhizaria		543769
	Plasmodiophora brassicae	37360	Genomic	300x	157614	NCBI (GCA_003833335.1)	C:89.0%[S:88.6%,D:0.4%],F:3.5%,M:7.5%,n:255
	Minchinia chitonis	262233	Transcriptomic	-	346	MMETSP (MMETSP0186)	C:0.0%[S:0.0%,D:0.0%],F:0.0%,M:100.0%,n:255
	Sorites sp.	126664	Transcriptomic	-	1116	MMETSP (MMETSP0191)	C:32.1%[S:24.3%,D:7.8%],F:11.4%,M:56.5%,n:255
	Elphidium margaritaceum	933848	Transcriptomic	-	1715	MMETSP (MMETSP1385)	C:58.5%[S:57.3%,D:1.2%],F:11.4%,M:30.1%,n:255
	unclassified Rosalina	2617710	Transcriptomic	-	1086	MMETSP (MMETSP0190)	C:9.8%[S:9.4%,D:0.4%],F:8.6%,M:81.6%,n:255
	unclassified Ammonia	2201984	Transcriptomic	-	1615	MMETSP (MMETSP1384)	C:60.8%[S:59.6%,D:1.2%],F:9.8%,M:29.4%,n:255
	Chlorarachnion reptans	29199	Transcriptomic	-	1959	MMETSP (MMETSP0109)	C:72.9%[S:53.3%,D:19.6%],F:7.1%,M:20.0%,n:255
	Chlorarachniophyceae sp. BC52	91329	Transcriptomic	-	1737	MMETSP (MMETSP0113)	C:57.3%[S:55.7%,D:1.6%],F:10.2%,M:32.5%,n:255
	Partenskyella glossopodia	552666	Transcriptomic	-	1449	MMETSP (MMETSP1318)	C:60.0%[S:58.8%,D:1.2%],F:14.5%,M:25.5%,n:255
	Bigelowiella natans CCMP2755	227086	Genomic	6.90x	59463	JGI (16592)	C:73.0%[S:71.4%,D:1.6%],F:11.4%,M:15.6%,n:255
	Lotharella globosa	91324	Transcriptomic	-	1571	MMETSP (MMETSP0041)	C:69.8%[S:52.5%,D:17.3%],F:7.5%,M:22.7%,n:255
	Amorphochlora amoebiformis	1561963	Transcriptomic	-	1935	MMETSP (MMETSP0042)	C:71.4%[S:52.2%,D:19.2%],F:6.3%,M:22.3%,n:255
	Gymnochlora sp. CCMP2014	629695	Transcriptomic	-	1984	MMETSP (MMETSP0110)	C:64.4%[S:56.9%,D:7.5%],F:6.7%,M:28.9%,n:255
Alveolata		33630
	Perkinsus marinus ATCC 50983	423536	Genomic	-	9619	NCBI (GCA_000006405.1)	C:57.2%[S:33.3%,D:23.9%],F:13.7%,M:29.1%,n:255
	Perkinsus sp. BL 2016	2494336	Genomic	20.0x	10799	NCBI (GCA_004369235.1)	C:6.7%[S:6.7%,D:0.0%],F:2.7%,M:90.6%,n:255
	Colponema vietnamica	1492817	Transcriptomic	-	-	Tikhonenkov et al., 2020	C:63.6%[S:56.5%,D:7.1%],F:16.1%,M:20.3%,n:255
	Colponemidia sp. Colp-10	2717461	Transcriptomic	-	-	Tikhonenkov et al., 2020	C:93.3%[S:89.0%,D:4.3%],F:2.7%,M:4.0%,n:255
	Colponemidia sp. Colp-15	2717462	Transcriptomic	-	-	Tikhonenkov et al., 2020	C:89.5%[S:87.1%,D:2.4%],F:6.7%,M:3.8%,n:255
	Chromera velia CCMP2878	505693	Genomic	18x	-	VEuPath (CryptoDB)	C:65.9%[S:64.7%,D:1.2%],F:11.4%,M:22.7%,n:255
	Vitrella brassicaformis CCMP3155	1169539	Genomic	100x	-	VEuPath (CryptoDB)	C:78.8%[S:78.0%,D:0.8%],F:7.1%,M:14.1%,n:255
	Alphamonas edax	2605704	Transcriptomic	-	-	NCBI (GDKI00000000.1)	C:30.6%[S:29.0%,D:1.6%],F:17.6%,M:51.8%,n:255
	Colpodella angusta	1541798	Transcriptomic	-	-	NCBI (GDKK00000000.1)	C:42.7%[S:38.8%,D:3.9%],F:24.3%,M:33.0%,n:255
	Voromonas pontica	333133	Transcriptomic	-	-	NCBI (GDKH00000000.1)	C:9.8%[S:9.8%,D:0.0%],F:6.3%,M:83.9%,n:255
	Stentor coeruleus	5963	Genomic	90x	55105	NCBI (GCA_001970955.1)	C:71.0%[S:41.6%,D:29.4%],F:6.7%,M:22.3%,n:255
	Protocruzia adherens	223996	Transcriptomic	-	2035	MMETSP (MMETSP0216)	C:66.3%[S:30.2%,D:36.1%],F:8.2%,M:25.5%,n:255
	Oxytricha trifallax JRB310	1172189	Genomic	125x	27807	JGI	C:74.1%[S:58.0%,D:16.1%],F:4.7%,M:21.2%,n:255
	Paramecium tetraurelia	5888	Genomic	-	215029	JGI	C:71.8%[S:31.8%,D:40.0%],F:3.9%,M:24.3%,n:255
	Tetrahymena thermophila	5911	Genomic	9.08x	25644	JGI	C:76.9%[S:72.2%,D:4.7%],F:3.9%,M:19.2%,n:255
	Apicomplexa sp. symbiont X	2600146	Transcriptomic	-	-	NCBI (GHVR00000000.1)	C:51.0%[S:30.2%,D:20.8%],F:20.4%,M:28.6%,n:255
	Haemoproteus tartakovskyi	707206	Genomic	35x	9714	NCBI (GCA_001625125.1)	C:40.0%[S:39.6%,D:0.4%],F:8.2%,M:51.8%,n:255
	Plasmodium falciparum	5833	Genomic	100x	5*	JGI	C:56.5%[S:55.3%,D:1.2%],F:3.5%,M:40.0%,n:255
	Babesia bigemina	5866	Genomic	-	-	VEuPath (PiroplasmaDB)	C:47.9%[S:47.5%,D:0.4%],F:12.5%,M:39.6%,n:255
	Theileria annulata	5874	Genomic	-	-	VEuPath (PiroplasmaDB)	C:47.5%[S:46.7%,D:0.8%],F:9.4%,M:43.1%,n:255
	Cytauxzoon felis	27996	Genomic	-	-	VEuPath (PiroplasmaDB)	C:48.2%[S:48.2%,D:0.0%],F:11.8%,M:40.0%,n:255
	Eleutheroschizon duboscqi	2600145	Transcriptomic	-	-	NCBI (GHVT00000000.1)	C:43.9%[S:17.6%,D:26.3%],F:18.0%,M:38.1%,n:255
	Rhytidocystis sp. ex Travisia forbesii	2600139	Transcriptomic	-	-	NCBI (GHVS00000000.1)	C:65.9%[S:9.8%,D:56.1%],F:9.4%,M:24.7%,n:255
	Cryptosporidium muris	5808	Genomic	-	-	VEuPath (CryptoDB)	C:53.0%[S:52.2%,D:0.8%],F:7.8%,M:39.2%,n:255
	Eimeria falciformis	84963	Genomic	500x	18961	NCBI (GCA_002271815.1)	C:46.6%[S:43.5%,D:3.1%],F:12.5%,M:40.9%,n:255
	Toxoplasma gondii	5811	Genomic	26.55x	1219553	JGI	C:61.2%[S:61.2%,D:0.0%],F:8.6%,M:30.2%,n:255
	Sarcocystis neurona	42890	Genomic	24x	116059	NCBI (GCA_000727475.1)	C:51.4%[S:50.6%,D:0.8%],F:9.8%,M:38.8%,n:255
	Selenidium pygospionis	2108191	Transcriptomic	-	-	NCBI (GHVN00000000.1)	C:48.2%[S:15.7%,D:32.5%],F:14.5%,M:37.3%,n:255
	Digyalum oweni	2598973	Transcriptomic	-	-	NCBI (GHVM00000000.1)	C:76.5%[S:47.1%,D:29.4%],F:12.2%,M:11.3%,n:255
	Gregarina niphandrodes	110365	Genomic	39.68x	14238	NCBI (GCA_000223845.4)	C:32.5%[S:32.5%,D:0.0%],F:11.8%,M:55.7%,n:255
	Siedleckia nematoides	2107685	Transcriptomic	-	-	NCBI (GHVV00000000.1)	C:51.0%[S:30.2%,D:20.8%],F:17.6%,M:31.4%,n:255
	Cephaloidophora cf. communis	947086	Transcriptomic	-	-	NCBI (GHVH00000000.1)	C:27.1%[S:21.6%,D:5.5%],F:8.2%,M:64.7%,n:255
	Ancora sagittata	1892433	Transcriptomic	-	-	NCBI (GHVO00000000.1)	C:49.4%[S:24.7%,D:24.7%],F:21.6%,M:29.0%,n:255
	Lankesteria abbotti	340204	Transcriptomic	-	1280	MMETSP (MMETSP0372)	C:21.6%[S:14.1%,D:7.5%],F:13.3%,M:65.1%,n:255
	Ascogregarina taiwanensis	158379	Genomic	-	1251	NCBI (GCA_000172235.1)	C:0.8%[S:0.8%,D:0.0%],F:3.9%,M:95.3%,n:255
	Polyrhabdina sp. WS-2016	2600141	Transcriptomic	-	-	NCBI (GHVP00000000.1)	C:41.5%[S:23.1%,D:18.4%],F:9.4%,M:49.1%,n:255
	Prorocentrum minimum	39449	Transcriptomic	-	1429	MMETSP (MMETSP0267)	C:51.3%[S:37.6%,D:13.7%],F:11.0%,M:37.7%,n:255
	Dinophysis acuminata	47934	Transcriptomic	-	1318	MMETSP (MMETSP0797)	C:51.0%[S:38.8%,D:12.2%],F:9.4%,M:39.6%,n:255
	Noctiluca scintillans	2966	Transcriptomic	-	1594	MMETSP (MMETSP0253)	C:68.2%[S:63.9%,D:4.3%],F:6.7%,M:25.1%,n:255
	Oxyrrhis marina	2969	Transcriptomic	-	206	MMETSP (MMETSP0044)	C:0.0%[S:0.0%,D:0.0%],F:0.0%,M:100.0%,n:255
	Pyrocystis lunula	2972	Transcriptomic	-	198	MMETSP (MMETSP0229)	C:0.0%[S:0.0%,D:0.0%],F:0.0%,M:100.0%,n:255
	Amoebophrya sp.	88552	Transcriptomic	-	3178	MMETSP (MMETSP0795)	C:10.2%[S:7.5%,D:2.7%],F:3.9%,M:85.9%,n:255
	Symbiodinium microadriaticum	2951	Genomic	170x	33339	JGI	C:46.3%[S:45.1%,D:1.2%],F:15.3%,M:38.4%,n:255
	Pelagodinium beii	43686	Transcriptomic	-	1545	MMETSP (MMETSP1338)	C:55.3%[S:50.6%,D:4.7%],F:12.5%,M:32.2%,n:255
	Polarella glacialis	89957	Transcriptomic	-	1587	MMETSP (MMETSP0227)	C:58.4%[S:35.3%,D:23.1%],F:11.0%,M:30.6%,n:255
	Apocalathium aciculiferum	268820	Transcriptomic	-	1215	MMETSP (MMETSP0370)	C:58.0%[S:53.3%,D:4.7%],F:12.5%,M:29.5%,n:255
	Scrippsiella trochoidea	71861	Transcriptomic	-	1684	MMETSP (MMETSP0270)	C:59.2%[S:41.2%,D:18.0%],F:9.0%,M:31.8%,n:255
	Thoracosphaera heimii	2923	Transcriptomic	-	188	MMETSP (MMETSP0225)	C:0.0%[S:0.0%,D:0.0%],F:0.0%,M:100.0%,n:255
	Brandtodinium nutricula	1333877	Transcriptomic	-	1193	MMETSP (MMETSP1462)	C:49.0%[S:44.3%,D:4.7%],F:13.7%,M:37.3%,n:255
	Lessardia elongata	210733	Transcriptomic	-	205	MMETSP (MMETSP1147)	C:0.0%[S:0.0%,D:0.0%],F:0.0%,M:100.0%,n:255
	Heterocapsa rotundata	89963	Transcriptomic	-	1513	MMETSP (MMETSP0503)	C:48.6%[S:36.1%,D:12.5%],F:9.4%,M:42.0%,n:255
	Kryptoperidinium foliaceum	160619	Transcriptomic	-	1259	MMETSP (MMETSP0118)	C:56.8%[S:38.4%,D:18.4%],F:13.3%,M:29.9%,n:255
	Durinskia baltica	400756	Transcriptomic	-	1266	MMETSP (MMETSP0117)	C:66.7%[S:32.2%,D:34.5%],F:7.8%,M:25.5%,n:255
	Karenia brevis	156230	Transcriptomic	-	1514	MMETSP (MMETSP0027)	C:57.3%[S:54.9%,D:2.4%],F:9.0%,M:33.7%,n:255
	Karlodinium veneficum	407301	Transcriptomic	-	1653	MMETSP (MMETSP1015)	C:54.5%[S:34.9%,D:19.6%],F:9.8%,M:35.7%,n:255
	Gymnodinium catenatum	39447	Transcriptomic	-	1621	MMETSP (MMETSP0784)	C:67.8%[S:45.1%,D:22.7%],F:7.5%,M:24.7%,n:255
	Togula jolla	285029	Transcriptomic	-	1570	MMETSP (MMETSP0224)	C:57.7%[S:46.3%,D:11.4%],F:9.4%,M:32.9%,n:255
	Gyrodinium dominans	285985	Transcriptomic	-	194	MMETSP (MMETSP1148)	C:0.0%[S:0.0%,D:0.0%],F:0.0%,M:100.0%,n:255
	Amphidinium carterae	2961	Transcriptomic	-	1781	MMETSP (MMETSP0259)	C:64.7%[S:53.7%,D:11.0%],F:7.8%,M:27.5%,n:255
	Lingulodinium polyedra	160621	Transcriptomic	-	1331	MMETSP (MMETSP1032)	C:60.8%[S:47.5%,D:13.3%],F:11.8%,M:27.4%,n:255
	Crypthecodinium cohnii	2866	Transcriptomic	-	608	MMETSP (MMETSP0323)	C:18.5%[S:17.3%,D:1.2%],F:11.8%,M:69.7%,n:255
	Azadinium spinosum	632150	Transcriptomic	-	1589	MMETSP (MMETSP1036)	C:55.7%[S:40.4%,D:15.3%],F:10.2%,M:34.1%,n:255
	Tripos fusus	2916	Transcriptomic	-	1411	MMETSP (MMETSP1075)	C:58.4%[S:54.9%,D:3.5%],F:11.0%,M:30.6%,n:255
	Gambierdiscus australes	439317	Transcriptomic	-	1201	MMETSP (MMETSP0766)	C:50.6%[S:50.2%,D:0.4%],F:11.0%,M:38.4%,n:255
	Pyrodinium bahamense	73915	Transcriptomic	-	1458	MMETSP (MMETSP0796)	C:62.7%[S:45.1%,D:17.6%],F:10.2%,M:27.1%,n:255
	Protoceratium reticulatum	133427	Transcriptomic	-	1362	MMETSP (MMETSP0228)	C:52.2%[S:42.4%,D:9.8%],F:14.9%,M:32.9%,n:255
	Alexandrium monilatum	311494	Transcriptomic	-	1275	MMETSP (MMETSP0093)	C:61.9%[S:49.0%,D:12.9%],F:9.4%,M:28.7%,n:255
	Gonyaulax spinifera	66791	Transcriptomic	-	1004	MMETSP (MMETSP1439)	C:41.1%[S:38.4%,D:2.7%],F:11.4%,M:47.5%,n:255
Stramenopila		33634
	Picophagus sp.	2547585	Transcriptomic	-	-	Horák et al (unpublished)	C:31.8%[S:31.4%,D:0.4%],F:7.1%,M:61.1%,n:255
	Hyphochytrium catenoides	42384	Genomic	300x	15639	NCBI (GCA_900088475.1)	C:70.6%[S:68.2%,D:2.4%],F:16.1%,M:13.3%,n:255
	Pinguiococcus pyrenoidosus	172671	Transcriptomic	-	2781	MMETSP (MMETSP1160)	C:51.8%[S:51.8%,D:0.0%],F:4.7%,M:43.5%,n:255
	Schizocladia	196140	Transcriptomic	-	-	Horák et al (unpublished)	C:6.3%[S:6.3%,D:0.0%],F:25.5%,M:68.2%,n:255
	uncultured Leukarachnion	1487845	Transcriptomic	-	-	Horák et al (unpublished)	C:71.7%[S:48.6%,D:23.1%],F:2.7%,M:25.6%,n:255
	Pythium brassicum	1485010	Genomic	8x	9595	NCBI (GCA_008271595.1)	C:90.2%[S:89.4%,D:0.8%],F:2.0%,M:7.8%,n:255
	Saprolegnia diclina	112098	Genomic	171x	30015	NCBI (GCA_000281045.1)	C:93.7%[S:89.8%,D:3.9%],F:1.2%,M:5.1%,n:255
	Saprolegnia parasitica	101203	Genomic	25x	46*	JGI	C:87.5%[S:82.4%,D:5.1%],F:3.9%,M:8.6%,n:255
	Nothophytophthora Chile5	2025987	Genomic	40x	15699	NCBI (GCA_001712635.2)	C:80.8%[S:22.4%,D:58.4%],F:9.8%,M:9.4%,n:255
	Phytophthora sojae	67593	Genomic	8x	385992	NCBI (GCA_000149755.2)	C:86.6%[S:83.9%,D:2.7%],F:3.9%,M:9.5%,n:255
	Peronospora effusa	542832	Genomic	280x	48369	NCBI (GCA_003843895.1)	C:87.9%[S:87.5%,D:0.4%],F:3.9%,M:8.2%,n:255
	Bremia lactucae	4779	Genomic	200x	29755	NCBI (GCA_004359215.1)	C:85.9%[S:83.9%,D:2.0%],F:4.3%,M:9.8%,n:255
	Pelagophyceae sp. CCMP2097	1982007	Genomic	145.8x	99*	JGI (1020061)	C:73.0%[S:72.2%,D:0.8%],F:9.4%,M:17.6%,n:255
	Sarcinochrysis sp. CCMP770	1411683	Transcriptomic	-	780	MMETSP (MMETSP1170)	C:15.3%[S:14.9%,D:0.4%],F:11.4%,M:73.3%,n:255
	Chrysoreinhardia sp. CCMP2950	1411690	Transcriptomic	-	1611	MMETSP (MMETSP1164)	C:43.9%[S:43.5%,D:0.4%],F:16.9%,M:39.2%,n:255
	Aureococcus anophagefferens CCMP1984	44056	Genomic	6.98x	34096	JGI (4000238)	C:52.5%[S:49.0%,D:3.5%],F:11.8%,M:35.7%,n:255
	Aureoumbra lagunensis	44058	Transcriptomic	-	1682	MMETSP (MMETSP0890)	C:39.6%[S:39.2%,D:0.4%],F:11.4%,M:49.0%,n:255
	Pelagomonas calceolata	35677	Transcriptomic	-	1573	MMETSP (MMETSP0888)	C:53.7%[S:53.7%,D:0.0%],F:12.2%,M:34.1%,n:255
	Pelagococcus subviridis	35679	Transcriptomic	-	1296	MMETSP (MMETSP0882)	C:42.0%[S:41.6%,D:0.4%],F:19.2%,M:38.8%,n:255
	environmental samples	282481	Transcriptomic	-	1651	MMETSP (MMETSP0115)	C:47.5%[S:47.5%,D:0.0%],F:18.0%,M:34.5%,n:255
	Cafileria marina	2557541	Transcriptomic	-	-	Obornik et al (unpublished)	C:63.1%[S:63.1%,D:0.0%],F:15.3%,M:21.6%,n:255
	Cafeteria roenbergensis	33653	Genomic	45x	460467	NCBI (GCA_008330645.1)	C:67.1%[S:65.9%,D:1.2%],F:9.0%,M:23.9%,n:255
	labyrinthulid quahog parasite QPX	96639	Transcriptomic	-	2866	MMETSP (MMETSP0098)	C:69.5%[S:67.5%,D:2.0%],F:3.5%,M:27.0%,n:255
	Aurantiochytrium limacinum	87102	Genomic	31.25x	10*	JGI (1077660)	C:85.9%[S:84.7%,D:1.2%],F:6.3%,M:7.8%,n:255
	Aplanochytrium kerguelense	87111	Genomic	108.40x	19*	JGI (402023)	C:85.9%[S:84.7%,D:1.2%],F:7.1%,M:7.0%,n:255
	Schizochytrium aggregatum	4773	Genomic	71.90x	15*	JGI (1077661)	C:27.1%[S:27.1%,D:0.0%],F:9.4%,M:63.5%,n:255
	Thraustochytrium sp. LLF1b	1112570	Transcriptomic	-	2333	MMETSP (MMETSP0198)	C:74.2%[S:42.4%,D:31.8%],F:6.3%,M:19.5%,n:255
	Synchroma pusillum	1181717	Transcriptomic	-	1080	MMETSP (MMETSP1452)	C:47.9%[S:47.5%,D:0.4%],F:17.6%,M:34.5%,n:255
	Phaeothamnion	77033	Transcriptomic	-	-	Horák et al (unpublished)	C:51.3%[S:48.2%,D:3.1%],F:25.9%,M:22.8%,n:25
	Triparma pacifica	91992	Transcriptomic	-	2005	MMETSP (MMETSP0785)	C:51.7%[S:39.2%,D:12.5%],F:18.4%,M:29.9%,n:255
	Bolidomonas sp. RCC2347	1606585	Transcriptomic	-	1455	MMETSP (MMETSP1320)	C:43.9%[S:43.5%,D:0.4%],F:15.7%,M:40.4%,n:255
	unclassified Mallomonas	2637965	Transcriptomic	-	1408	MMETSP (MMETSP1167)	C:40.8%[S:40.0%,D:0.8%],F:20.8%,M:38.4%,n:255
	uncultured Poterioochromonas	341152	Transcriptomic	-	1622	MMETSP (MMETSP1141)	C:63.1%[S:59.2%,D:3.9%],F:17.3%,M:19.6%,n:255
	Ochromonadaceae sp. CCMP2298	483371	Genomic	143.5x	2096*	JGI (1014525)	C:61.6%[S:51.8%,D:9.8%],F:15.3%,M:23.1%,n:255
	Vaucheria litorea	109269	Transcriptomic	-	1394	MMETSP (MMETSP0945)	C:56.9%[S:46.7%,D:10.2%],F:12.2%,M:30.9%,n:255
	Ectocarpus siliculosus	2880	Genomic	10x	32613	JGI	C:84.7%[S:83.1%,D:1.6%],F:7.8%,M:7.5%,n:255
	unclassified Discosporangium	2642768	Transcriptomic	-	-	Horák et al (unpublished)	C:16.9%[S:16.9%,D:0.0%],F:31.0%,M:52.1%,n:255
	Chattonella subsalsa	44440	Transcriptomic	-	1841	MMETSP (MMETSP0947)	C:68.6%[S:51.0%,D:17.6%],F:11.0%,M:20.4%,n:255
	Fibrocapsa japonica	94617	Transcriptomic	-	1045	MMETSP (MMETSP1339)	C:35.3%[S:34.1%,D:1.2%],F:17.3%,M:47.4%,n:255
	Heterosigma akashiwo NIES-293	536047	Transcriptomic	-	1053	MMETSP (MMETSP0416)	C:43.5%[S:25.9%,D:17.6%],F:25.9%,M:30.6%,n:255
	Rhizochromulina marina	1034831	Transcriptomic	-	1496	MMETSP (MMETSP1173)	C:67.9%[S:66.7%,D:1.2%],F:9.4%,M:22.7%,n:255
	Florenciella parvula	236787	Transcriptomic	-	1053	MMETSP (MMETSP1323)	C:29.0%[S:28.6%,D:0.4%],F:17.6%,M:53.4%,n:255
	Pedinellales sp. CCMP2098	483369	Transcriptomic	-	1132	MMETSP (MMETSP0990)	C:49.0%[S:35.3%,D:13.7%],F:20.4%,M:30.6%,n:255
	Pteridomonas danica	38822	Transcriptomic	-	2012	MMETSP (MMETSP0101)	C:47.0%[S:32.9%,D:14.1%],F:15.3%,M:37.7%,n:255
	Pseudopedinella elastica	35684	Transcriptomic	-	1421	MMETSP (MMETSP1068)	C:62.0%[S:60.4%,D:1.6%],F:17.6%,M:20.4%,n:255
	unclassified Dinobryon	2640036	Transcriptomic	-	1970	MMETSP (MMETSP0019)	C:57.3%[S:36.9%,D:20.4%],F:9.0%,M:33.7%,n:255
	Paraphysomonas imperforata	37642	Genomic	112.9x	177*	JGI (1011390)	C:56.9%[S:40.8%,D:16.1%],F:10.2%,M:32.9%,n:255
	Chromulina nebulosa	96789	Transcriptomic	-	1540	MMETSP (MMETSP1095)	C:11.4%[S:11.4%,D:0.0%],F:9.0%,M:79.6%,n:255
	Spumella elongata	89044	Transcriptomic	-	1540	MMETSP (MMETSP1098)	C:70.6%[S:70.6%,D:0.0%],F:7.1%,M:22.3%,n:255
	Ochromonas sp. CCMP1899	420557	Transcriptomic	-	2222	MMETSP (MMETSP0004)	C:53.3%[S:52.9%,D:0.4%],F:11.0%,M:35.7%,n:255
	unclassified Trachydiscus	2641256	Transcriptomic	-	-	Horák et al (unpublished)	C:72.5%[S:63.9%,D:8.6%],F:13.7%,M:13.8%,n:255
	Pseudellipsoidion	1435009	Transcriptomic	-	-	Horák et al (unpublished)	C:73.0%[S:65.5%,D:7.5%],F:12.9%,M:14.1%,n:255
	unclassified Vischeria	2646287	Transcriptomic	-	-	Horák et al (unpublished)	C:74.5%[S:53.3%,D:21.2%],F:11.0%,M:14.5%,n:255
	unclassified Monodopsis	2631382	Transcriptomic	-	-	Horák et al (unpublished)	C:74.5%[S:53.3%,D:21.2%],F:11.0%,M:14.5%,n:255
	Microchloropsis salina	2511165	Genomic	90x	175716	NCBI (GCA_004565275.1)	C:73.0%[S:71.8%,D:1.2%],F:13.3%,M:13.7%,n:255
	Nannochloropsis oceanica	145522	Genomic	108.51x	17*	JGI (1143080)	C:64.3%[S:63.1%,D:1.2%],F:13.3%,M:22.4%,n:255
	Nannochloropsis gaditana CCMP526	1093141	Genomic	230x	21340	NCBI (GCA_000240725.1)	C:14.9%[S:12.9%,D:2.0%],F:11.8%,M:73.3%,n:255
	Extubocellulus spinifer	265572	Transcriptomic	-	2349	MMETSP (MMETSP0696)	C:74.1%[S:35.7%,D:38.4%],F:7.1%,M:18.8%,n:255
	Minutocellus polymorphus	265543	Transcriptomic	-	2559	MMETSP (MMETSP1070)	C:67.4%[S:38.4%,D:29.0%],F:8.6%,M:24.0%,n:255
	Helicotheca tamesis	374047	Transcriptomic	-	1271	MMETSP (MMETSP1171)	C:25.9%[S:25.1%,D:0.8%],F:9.4%,M:64.7%,n:255
	Ditylum brightwellii	49249	Transcriptomic	-	807	MMETSP (MMETSP1002)	C:20.8%[S:20.4%,D:0.4%],F:22.7%,M:56.5%,n:255
	Eucampia antarctica	49252	Transcriptomic	-	1318	MMETSP (MMETSP1437)	C:45.5%[S:44.7%,D:0.8%],F:14.5%,M:40.0%,n:255
	Triceratium dubium	1003142	Transcriptomic	-	1455	MMETSP (MMETSP1175)	C:24.3%[S:23.9%,D:0.4%],F:10.2%,M:65.5%,n:255
	Trieres chinensis	1514140	Transcriptomic	-	1144	MMETSP (MMETSP0160)	C:43.6%[S:42.0%,D:1.6%],F:24.7%,M:31.7%,n:255
	Grammatophora oceanica	210454	Transcriptomic	-	1499	MMETSP (MMETSP0009)	C:39.2%[S:38.4%,D:0.8%],F:20.4%,M:40.4%,n:255
	Striatella unipunctata	210618	Transcriptomic	-	1517	MMETSP (MMETSP0800)	C:39.2%[S:24.3%,D:14.9%],F:19.6%,M:41.2%,n:255
	Synedropsis cf. recta	265551	Transcriptomic	-	1467	MMETSP (MMETSP1176)	C:49.0%[S:48.6%,D:0.4%],F:11.4%,M:39.6%,n:255
	Licmophora paradoxa	515479	Transcriptomic	-	1419	MMETSP (MMETSP1360)	C:38.8%[S:38.0%,D:0.8%],F:21.6%,M:39.6%,n:255
	Thalassionema nitzschioides	33649	Transcriptomic	-	1943	MMETSP (MMETSP0156)	C:67.1%[S:67.1%,D:0.0%],F:4.7%,M:28.2%,n:255
	Thalassiothrix antarctica	1049557	Transcriptomic	-	1579	MMETSP (MMETSP0152)	C:63.5%[S:62.7%,D:0.8%],F:8.6%,M:27.9%,n:255
	Cyclophora tenuis	216820	Transcriptomic	-	1290	MMETSP (MMETSP0397)	C:32.5%[S:23.5%,D:9.0%],F:19.6%,M:47.9%,n:255
	Astrosyne radiata	1158023	Transcriptomic	-	1697	MMETSP (MMETSP0418)	C:36.1%[S:22.0%,D:14.1%],F:22.7%,M:41.2%,n:255
	Entomoneis sp.	186043	Transcriptomic	-	1206	MMETSP (MMETSP1443)	C:41.2%[S:41.2%,D:0.0%],F:7.8%,M:51.0%,n:255
	Amphora coffeiformis	265554	Transcriptomic	-	1867	MMETSP (MMETSP0316)	C:18.8%[S:14.9%,D:3.9%],F:5.1%,M:76.1%,n:255
	Craspedostauros australis	1486917	Transcriptomic	-	1352	MMETSP (MMETSP1442)	C:30.6%[S:30.6%,D:0.0%],F:13.3%,M:56.1%,n:255
	Phaeodactylum tricornutum	2850	Genomic	9.6x	417209	JGI (3634397)	C:76.5%[S:75.3%,D:1.2%],F:5.5%,M:18.0%,n:255
	Amphiprora paludosa	265537	Transcriptomic	-	2191	MMETSP (MMETSP1065)	C:53.0%[S:52.2%,D:0.8%],F:12.5%,M:34.5%,n:255
	Stauroneis constricta	265584	Transcriptomic	-	2039	MMETSP (MMETSP1352)	C:34.5%[S:34.5%,D:0.0%],F:12.2%,M:53.3%,n:255
	Tryblionella compressa	913974	Transcriptomic	-	1982	MMETSP (MMETSP0744)	C:49.4%[S:29.8%,D:19.6%],F:15.7%,M:34.9%,n:255
	Fragilariopsis cylindrus	186039	Genomic	7.25x	78226	JGI (16035)	C:73.7%[S:63.5%,D:10.2%],F:9.8%,M:16.5%,n:255
	Cylindrotheca closterium	2856	Transcriptomic	-	2101	MMETSP (MMETSP0017)	C:65.5%[S:42.0%,D:23.5%],F:9.4%,M:25.1%,n:255
	Pseudo-nitzschia australis	44445	Transcriptomic	-	2213	MMETSP (MMETSP0139)	C:68.7%[S:46.7%,D:22.0%],F:6.7%,M:24.6%,n:255
	Nitzschia sp. RCC80	1606575	Transcriptomic	-	2634	MMETSP (MMETSP0014)	C:70.9%[S:23.1%,D:47.8%],F:6.7%,M:22.4%,n:255
	Corethron hystrix	216773	Transcriptomic	-	1682	MMETSP (MMETSP0010)	C:43.2%[S:36.9%,D:6.3%],F:21.2%,M:35.6%,n:255
	Leptocylindrus danicus	163516	Transcriptomic	-	1969	MMETSP (MMETSP0321)	C:66.3%[S:45.1%,D:21.2%],F:12.5%,M:21.2%,n:255
	Chaetoceros debilis	122233	Transcriptomic	-	1877	MMETSP (MMETSP0149)	C:68.3%[S:66.7%,D:1.6%],F:7.5%,M:24.2%,n:255
	Attheya septentrionalis	420275	Transcriptomic	-	2109	MMETSP (MMETSP1449)	C:49.4%[S:48.6%,D:0.8%],F:9.0%,M:41.6%,n:255
	Aulacoseira subarctica	202472	Transcriptomic	-	2050	MMETSP (MMETSP1064)	C:59.2%[S:58.8%,D:0.4%],F:9.0%,M:31.8%,n:255
	Coscinodiscus wailesii	671091	Transcriptomic	-	1349	MMETSP (MMETSP1066)	C:55.7%[S:54.9%,D:0.8%],F:14.9%,M:29.4%,n:255
	Stephanopyxis turris	515487	Transcriptomic	-	1609	MMETSP (MMETSP0794)	C:49.4%[S:41.2%,D:8.2%],F:14.5%,M:36.1%,n:255
	Dactyliosolen fragilissimus	1118495	Transcriptomic	-	2011	MMETSP (MMETSP0580)	C:71.4%[S:70.6%,D:0.8%],F:9.0%,M:19.6%,n:255
	Proboscia alata	216777	Transcriptomic	-	1724	MMETSP (MMETSP0174)	C:67.5%[S:65.9%,D:1.6%],F:10.2%,M:22.3%,n:255
	Rhizosolenia setigera	3005	Transcriptomic	-	2014	MMETSP (MMETSP0789)	C:66.7%[S:45.1%,D:21.6%],F:7.1%,M:26.2%,n:255
	Cyclotella meneghiniana	29205	Transcriptomic	-	2629	MMETSP (MMETSP1057)	C:63.5%[S:62.7%,D:0.8%],F:6.3%,M:30.2%,n:255
	Skeletonema costatum	2843	Transcriptomic	-	2113	MMETSP (MMETSP0013)	C:72.9%[S:30.2%,D:42.7%],F:8.6%,M:18.5%,n:255
	Conticribra weissflogii	1577725	Transcriptomic	-	2248	MMETSP (MMETSP0898)	C:64.7%[S:63.9%,D:0.8%],F:12.2%,M:23.1%,n:255
	Thalassiosira pseudonana	35128	Genomic	12.8x	1267198	JGI (2662235)	C:70.2%[S:68.6%,D:1.6%],F:10.6%,M:19.2%,n:255
	Detonula confervacea	83371	Transcriptomic	-	2204	MMETSP (MMETSP1058)	C:71.0%[S:69.8%,D:1.2%],F:8.6%,M:20.4%,n:255
* Scaffold N50					** Complete (C) [Single-copy (S), Duplicated (D)], Fragmented (F), Missing (M)
