# Supplementary material for: Phylogenetic profiling resolves early emergence of PRC2 and illuminates its functional core
Source: Life Sci Alliance. 2022 Apr 19;5(7):e202101271. doi: 10.26508/lsa.202101271 (PMC9018016; doi:10.26508/lsa.202101271)
Supplement: Supplementary file 4 [file LSA-2021-01271_TableS4.xlsx]

## Sheet: Table legends
Table	Title
Table S4	A list of numbers, names and domain architecture of identified E(z) orthologs. Sequences were assigned to Clades I - V based on the topology of the rooted tree separating full-length sequences or SET domains of the E(z) homologs.

## Sheet: Table S4
Lineages	Scientific name	Taxon id	E(z) Orthologs number	E(z) Orthologs protein id	Domain architecture	Clade no. - full-length protein phylogeny	Clade no. - SET-domain phylogeny
Discoba		2611352
	Percolomonas cosmopolitus	63605	0
	Naegleria gruberi	5762	1	jgi|Naegr1|66167|fgeneshNG_pg.scaffold_17000080	SET	Clade II	Clade I
	unclassified Diplonema	2647757	0
	Diplonema papillatum	91374	0
	Neobodo designis	312471	0
	Leishmania mexicana	5665	0
	Trypanosoma brucei brucei TREU927	185431	0
	Eutreptiella gymnastica	73025	0
	Euglena longa	3037	2	GGOE01015235_1_p1	SET|CXC	Clade I	Clade I
				GGOE01001531_1_p1	SET	Clade I	Clade I
	Euglena gracilis var. bacillaris	158060	2	EG_transcript_28420	SET|CXC	Clade I	Clade I
				EG_transcript_5625	SET	Clade I	Clade I
Metamonada		2611341
	Trimastix marina	137419	0
	Monocercomonoides	302781	0
	Streblomastix strix	222440	0
	Tritrichomonas foetus	1144522	0
	Trichomonas tenax	43075	0
	Trichomonas gallinae	56777	0
	Trichomonas vaginalis G3	412133	0
	Chilomastix cuspidata	1476591	0
	Chilomastix caulleryi	926448	0
	Spironucleus salmonicida	348837	0
	Giardia muris	5742	0
	Giardia lamblia ATCC 50803	184922	0
	Giardia intestinalis ATCC 50581	598745	0
	Ergobibamus cyprinoides	926446	0
	Dysnectes brevis	391066	0
	Kipferlia bialata	797122	0
	unclassified Carpediemonas	2629244	0
	Carpediemonas membranifera	201153	0
	Trepomonas sp. PC1	1076344	0
Opisthokonta		33154
	Salpingoeca rosetta	946362	1	XP_004992157.1	SET|Pfam_HTH_AsnC-type	Clade V	Clade V
	Monosiga brevicollis	81824	1	XP_001742056.1	SET|VWA_4|sant|Pfam_VWA|Pfam_DUF2201|Pfam_VWA_2|Pfam_vWA-TerF-like	Clade IV	Clade V
	Amphimedon queenslandica	400682	1	XP_019859439_1	SET	Clade V	Clade V
	Homo sapiens	9606	2	EZH1	SET|Pfam_PRC2_HTH_1|Pfam_EZH2_WD-Binding|sant|Pfam_Myb_DNA-binding	Clade V	Clade V
				EZH2	SET|Pfam_PRC2_HTH_1|Pfam_EZH2_WD-Binding|sant|ependymin2|WHEP_TRS_a_2_a_3_a|Pfam_CDC45	Clade V	Clade V
	Caenorhabditis elegans	6239	1	NP_496992_3	SET|Pfam_Cadherin_pro	Clade II	Clade V
	Drosophila melanogaster	7227	1	NP_001137932.1	SET|CXC_2|Pfam_Ezh2_MCSS|CXC	Clade V	Clade V
	Antonospora locustae	278021	1	jgi|Antlo1|1987|1073	SET	Clade II	Clade V
	Nematocida parisii	586133	0
	Mortierella elongata	310910	0
	Rhizophagus irregularis	588596	1	XP_025176218.1	SET|sant	Clade V	Clade IV
	Phycomyces blakesleeanus	4837	0
	Mucor circinelloides	36080	0
	Schizosaccharomyces pombe	4896	0
	Saccharomyces cerevisiae	4932	0
	Tuber melanosporum	39416	1	jgi|Tubme1v2|9200|GSTUMT200006347001	SET|Pfam_Ezh2_MCSS	Clade II	Clade IV
	Neurospora crassa	5141	1	XP_965043_2	SET|Pfam_Ezh2_MCSS	Clade II	Clade II
	Cladonia grayi	27339	0
	Tremella mesenterica	5217	0
	Cryptococcus neoformans	5207	1	jgi|Cryne_JEC21_1|1244|CNK01150.t01	SET	Clade II	Clade II
	Phanerochaete chrysosporium	5306	2	jgi_Phchr2_2904420_e_gw1_5_947_1	SET	Clade II	Clade II
				jgi_Phchr2_2357889_CE1357889_4678	SET|Pfam_TCR	Clade II	Clade II
	Postia placenta	104341	3	jgi|Possti1|1244084|fgenesh1_kg.44_#_9_#_TRINITY_DN5369_c2_g3_i14	SET	Clade I	Clade I
				jgi|Possti1|1254010|fgenesh1_kg.71_#_122_#_TRINITY_DN5369_c2_g3_i14	SET	Clade I	Clade I
				jgi|Possti1|915875|CE915874_1900	SET|CXC_2	Clade I	Clade I
	Pleurotus ostreatus	5322	2	jgi|PleosPC15_2|170822|fgenesh2_pg.9_#_135	SET	Clade I	Clade I
				jgi|PleosPC15_2|1114206|estExt_Genemark1.C_090463	SET	Clade I	Clade I
	Laccaria amethystina	89243	3	jgi|Lacam2|1720746|fgenesh1_pm.196_#_5	SET|Pfam_MSL2-CXC|CXC	Clade I	Clade I
				jgi|Lacam2|323554|Lacam1.CE187809_294	SET	Clade I	Clade I
				jgi|Lacam2|403059|Lacam1.CE267314_752	SET|CXC	Clade I	Clade I
	Agaricus bisporus	5341	2	jgi|Agabi_varbisH97_2|120473|Genemark.6941_g	SET	Clade I	Clade I
				jgi|Agabi_varbisH97_2|122310|Genemark.8778_g	SET|Pfam_CDV3|Pfam_FAM176|Pfam_RXT2_N|Pfam_DUF4611|Pfam_SDA1|Pfam_Sporozoite_P67|4TRASH|Pfam_DUF3245|Pfam_CENP-B_dimeris|Pfam_Nop14|Pfam_YL1|Pfam_RRN3|Pfam_PBP1_TM|Pfam_CDC45	Clade I	Clade I
	Schizophyllum commune	5334	2	jgi|Schco3|2509449|e_gw1.8.139.1	SET|Pfam_MCM2_N	Clade I	Clade I
				jgi|Schco3|2513768|e_gw1.10.1093.1	SET|OMPdecase_2	Clade I	Clade I
Amoebozoa		2605435
	Entamoeba histolytica	5759	0
	Dictyostelium purpureum	5786	0
Viridiplantae		33090
	Ostreococcus tauri	70448	1	jgi|Ostta4221_3|71183|OT_ostta14g01410T0	SET|CXC_2|Pfam_DUF4760|Pfam_MRP-S26|CXC	Clade V	Clade V
	Micromonas pusilla	38833	1	jgi|MicpuC3v2|8339|wlab.208511.1	SET|CXC_2|Pfam_Dicty_REP|Pfam_DDRGK	Clade V	Clade V
	Chlamydomonas reinhardtii	3055	1	PNW71091_1_CHLRE_17g746247v5	SET	Clade V	Clade V
	Volvox carteri	3067	1	jgi|Volca1|48703|gw1.91.46.1	SET	Clade V	Clade V
	Coccomyxa subellipsoidea C-169	574566	1	jgi|Coc_C169_1|53670|estExt_fgenesh1_pm.C_90123	SET|CXC_2|Pfam_BcrAD_BadFG	Clade V	Clade V
	Asterochloris sp. Cgr/DA1pho	763042	1	jgi|Astpho2|8578|e_gw1.00126.37.1_t	SET|CXC	Clade V	Clade V
	Chlorella variabilis	554065	1	XP_005846684.1	SET	Clade V	Clade V
	Physcomitrium patens	3218	2	XP_024360607.1	SET|CXC|Pfam_RE_HindIII|sant	Clade V	Clade V
				XP_024360605.1	SET|CXC|Pfam_RE_HindIII	Clade V	Clade V
	Selaginella moellendorffii	88036	3	jgi|Selmo1|446978|estExt_fgenesh2_pg.C_810070	SET|CXC|Pfam_WIYLD	Clade V	Clade V
				jgi|Selmo1|111860|e_gw1.43.192.1	SET|CXC|Pfam_WIYLD	Clade V	Clade V
				jgi|Selmo1|138884|e_gw1.415.3.1	SET|CXC|Pfam_WIYLD	Clade V	Clade V
	Amborella trichopoda	13333	10	XP_020526627_1	SET|CXC|sant	Clade V	Clade V
				XP_020526624_1	SET|CXC|sant	Clade V	Clade V
				XP_020526623_1	SET|CXC	Clade V	Clade V
				XP_006840562_2	SET|CXC|sant	Clade V	Clade V
				XP_020526626_1	SET|CXC	Clade V	Clade V
				XP_020526625_1	SET|CXC	Clade V	Clade V
				XP_020526622_1	SET|CXC	Clade V	Clade V
				XP_020520541_1	SET|CXC_2|sant|CXC	Clade V	Clade V
				XP_006840446_1	SET|CXC_2|sant|CXC	Clade V	Clade V
				XP_020520540_1	SET|CXC_2|sant|CXC	Clade V	Clade V
	Zostera marina	29655	2	Zosma121g00140.1	SET|CXC_2|sant|CXC|Pfam_Myb_DNA-binding	Clade V	Clade V
				Zosma203g00320.1	SET|CXC|sant|Pfam_3H	Clade V	Clade V
	Oryza sativa	4530	2	NP_001049899_1	SET|CXC_2|sant|CXC	Clade V	Clade V
				NP_001057379_1	SET|CXC|sant	Clade V	Clade V
	Zea mays	4577	11	XP_020399444_1	SET|CXC_2|sant|CXC	Clade V	Clade V
				XP_008659026_1	SET|CXC_2|sant|CXC|Pfam_NDUFB11	Clade V	Clade V
				XP_020399443_1	SET|CXC_2|sant|CXC|Pfam_NDUFB11	Clade V	Clade V
				XP_008648300_1	SET|CXC_2|sant|CXC	Clade V	Clade V
				XP_020399442_1	SET|CXC_2|sant|CXC|Pfam_NDUFB11	Clade V	Clade V
				XP_020395926_1	SET|CXC_2|sant|CXC	Clade V	Clade V
				XP_008648292_1	SET|CXC_2|sant|CXC|Pfam_NDUFB11	Clade V	Clade V
				XP_008659027_1	SET|CXC_2|sant|CXC|Pfam_NDUFB11	Clade V	Clade V
				XP_008648283_1	SET|CXC|sant	Clade V	Clade V
				XP_008659030_1	SET|CXC|Pfam_NDUFB11	Clade V	Clade V
				XP_020399445_1	SET|CXC|Pfam_NDUFB11	Clade V	Clade V
	Populus trichocarpa	3694	19	XP_024440524.1	SET|CXC_2|sant|CXC|Pfam_DUF1110	Clade V	Clade V
				XP_024440528.1	SET|CXC_2|sant|CXC|Pfam_DUF1110	Clade V	Clade V
				XP_024440529.1	SET|CXC_2|sant|CXC|Pfam_DUF1110	Clade V	Clade V
				XP_024440525.1	SET|CXC_2|sant|CXC|Pfam_DUF1110	Clade V	Clade V
				XP_024440527.1	SET|CXC_2|sant|CXC|Pfam_DUF1110	Clade V	Clade V
				XP_024440526.1	SET|CXC_2|sant|CXC|Pfam_DUF1110	Clade V	Clade V
				XP_024440530.1	SET|CXC_2|sant|CXC	Clade V	Clade V
				XP_024450555.1	SET|CXC_2|sant|CXC	Clade V	Clade V
				XP_024450557.1	SET|CXC_2|sant|CXC	Clade V	Clade V
				XP_024450551.1	SET|CXC_2|sant|CXC	Clade V	Clade V
				XP_024450552.1	SET|CXC_2|sant|CXC|Pfam_NDUFB11	Clade V	Clade V
				XP_024450553.1	SET|CXC_2|sant|CXC	Clade V	Clade V
				XP_024450554.1	SET|CXC_2|sant|CXC|Pfam_NDUFB11	Clade V	Clade V
				XP_024450559.1	SET|CXC_2|sant|CXC	Clade V	Clade V
				XP_024457831.1	SET|CXC_2|sant|CXC	Clade V	Clade V
				XP_024457829.1	SET|CXC_2|sant|CXC	Clade V	Clade V
				XP_024457832.1	SET|CXC_2|sant|CXC|Pfam_Myb_DNA-bind_6	Clade V	Clade V
				XP_024460754.1	SET|CXC_2|sant|CXC	Clade V	Clade V
				XP_024457833.1	SET|CXC_2|sant|CXC	Clade V	Clade V
	Arabidopsis thaliana	3702	3	AT2G23380_CLF	SET|CXC|sant|Pfam_Macoilin	Clade V	Clade V
				AT4G02020_SWN	SET|sant|CXC	Clade V	Clade V
				AT1G02580_MEA	SET|sant|Pfam_FAM177	Clade V	Clade V
	Eucalyptus grandis	71139	3	Eucgr.H01011.1.p	SET|CXC_2|sant|CXC	Clade V	Clade V
				Eucgr.H01011.2.p	SET|CXC_2|sant|CXC	Clade V	Clade V
				Eucgr.H01689.1.p	SET|CXC_2|sant|CXC|Pfam_TT_ORF1	Clade V	Clade V
Glaucocystophyceae		38254
	Cyanoptyche gloeocystis	77922	1	scaffold_JKHA_2031589_Cyanoptyche_gloeocystis	SET	Clade V	Clade I
	Cyanophora paradoxa	2762	0
	Gloeochaete wittrockiana	38269	0
Rhodophyta		2763
	Chondrus crispus	2769	1	jgi|Chocri1|8675|XM_005710962.1	SET|Pfam_DTHCT|Molybdop_Fe4S4_2	Clade III	Clade III
	Porphyra umbilicalis	2786	4	jgi|Porumb1|11903|rna3925	SET|CXC	Clade III	Clade III
				jgi|Porumb1|2603|rna6386	SET|TSP1_2	Clade III	Clade III
				jgi|Porumb1|5797|rna8512	SET|CXC	Clade III	Clade III
				jgi|Porumb1|850|rna5393	SET	Clade III	Clade III
	Cyanidioschyzon merolae	45157	1	jgi|Cyamer1|56529|XM_005538039.1	SET|CXC_2	Clade III	Clade III
	Galdieria sulphuraria	130081	1	jgi|Galsul1|5337|XM_005708739.1	SET|sant|Pfam_Mo25	Clade III	Clade IV
Rhodelphea		2598125
	Rhodelphis marinus	2584957	1	Rmarinus@m.26795	SET|CXC|sant	Clade III	Clade III
	Rhodelphis limneticus	2583502	3	g3045_t1	SET|Pfam_DUF2614|Pfam_AWS	Clade III	Clade III
				g15869_t1_1	SET|Pfam_MORN	Clade III	Clade III
				g8944_t1_1	SET|Pfam_MORN	Clade III	Clade III
Cryptophyceae		3027
	Cryptophyta sp.	1912852	1	jgi|Crypto2293_1|1601421|gw1.183.55.1	SET|plec_5	Clade V	Clade V
	Goniomonas pacifica	195067	4	CAMPEP_0175824738	SET|CXC_2	Clade V	Clade V
				CAMPEP_0175869968	SET|CXC	Clade V	Clade V
				CAMPEP_0175807450	SET|CXC	Clade V	Clade V
				CAMPEP_0175891488	SET|CXC_2	Clade V	Clade V
	Hemiselmis andersenii	464988	2	CAMPEP_0114121430	SET|plec_5	Clade V	Clade V
				CAMPEP_0114131148	SET	Clade V	Clade V
	Cryptomonas paramecium	2898	1	CAMPEP_0113720094	SET	Clade V	Clade V
	Rhodomonas salina	52970	0
	Proteomonas sulcata	77928	0
	Guillardia theta	55529	2	jgi|Guith1|45335|gw1.16.62.1	SET	Clade V	Clade V
				jgi|Guith1|43393|gw1.23.37.1	SET|plec_5	Clade V	Clade V
	Hanusia phi	3032	1	CAMPEP_0169496074	SET|CXC	Clade V	Clade V
	Geminigera cryophila	46947	1	CAMPEP_0179454760	SET|Pfam_DUF1496	Clade V	Clade V
Haptophyta		2830
	Chrysoculter rhomboideus	259385	0
	uncultured pavlovophyte	1291727	0
	Pavlova sp. CCMP459	298111	0
	Scyphosphaera apsteinii	418940	1	CAMPEP_0119348288	SET	Clade V	Clade V
	Phaeocystis antarctica	33657	0
	Calcidiscus leptoporus	127549	0
	Coccolithus braarudii	221442	0
	Chrysochromulina tobinii	1460289	0
	Haptolina ericina	156174	1	CAMPEP_0181179406	SET|DUF1771_2	Clade V	Clade V
	Prymnesium parvum	97485	0
	Isochrysis galbana	37099	1	CAMPEP_0179837102	SET	Clade V	Clade V
	Chrysotila carterae	13221	2	CAMPEP_0169966414	SET|Pfam_YpM	Clade V	Clade V
				CAMPEP_0169922678	SET	Clade V	Clade V
	Emiliania huxleyi	2903	2	jgi|Emihu1|47083|gw1.94.11.1	SET	Clade V	Clade V
				jgi|Emihu1|57610|gw1.165.14.1	SET	Clade V	Clade V
	Gephyrocapsa oceanica	38817	1	CAMPEP_0185305966	SET	Clade V	Clade V
Rhizaria		543769
	Plasmodiophora brassicae	37360	1	CEO99459_1	SET|sant|CXC	Clade V	Clade V
	Minchinia chitonis	262233	0
	Sorites sp.	126664	0
	Elphidium margaritaceum	933848	1	CAMPEP_0202732800	SET	Clade V	Clade V
	unclassified Rosalina	2617710	0
	unclassified Ammonia	2201984	1	CAMPEP_0197033024	SET|Pfam_NPR3	Clade V	Clade V
	Chlorarachnion reptans	29199	0
	Chlorarachniophyceae sp. BC52	91329	1	CAMPEP_0184504454	SET|sant|Pfam_TraG_N	Clade V	Clade V
	Partenskyella glossopodia	552666	0
	Bigelowiella natans	227086	1	jgi|Bigna1|32408|gw1.52.124.1	SET	Clade V	Clade V
	Lotharella globosa	91324	0
	Amorphochlora amoebiformis	1561963	0
	Gymnochlora sp. CCMP2014	629695	1	CAMPEP_0167755396	SET|CXC_2|sant	Clade V	Clade V
Alveolata		33630
	Perkinsus marinus ATCC 50983	423536	0
	Perkinsus sp. BL 2016	2494336	0
	Colponema vietnamica	1492817	1	Gene_32901GILI01021076_1g_32901m_32901	SET	Clade IV	Clade IV
	Colponemidia sp. Colp-10	2717461	1	Gene_18925GILJ01010422_1g_18925m_18925	SET|CXC|4TRASH|Pfam_PGC7_Stella	Clade IV	Clade IV
	Colponemidia sp. Colp-15	2717462	1	Gene_10742GILK01005756_1g_10742m_10742	SET|CXC|Pfam_PGC7_Stella	Clade IV	Clade IV
	Chromera velia	505693	0
	Vitrella brassicaformis	1169539	0
	Alphamonas edax	2605704	0
	Colpodella angusta	1541798	0
	Voromonas pontica	333133	0
	Stentor coeruleus	5963	1	OMJ88159_1	SET|CXC	Clade II	Clade II
	Protocruzia adherens	223996	5	CAMPEP_0114974734	SET	Clade V	Clade V
				CAMPEP_0114997746	SET	Clade V	Clade V
				CAMPEP_0115044988	SET|Pfam_GlcV_C_terminalTHUMP_a_2	Clade V	Clade V
				CAMPEP_0115041968	SET|THUMP_a_2	Clade V	Clade V
				CAMPEP_0115001076	SET|THUMP_a_2	Clade V	Clade V
	Oxytricha trifallax	1172189	0
	Paramecium tetraurelia	5888	5	jgi|Partet1|4757056|XM_001430397.1	SET|Pfam_DUF5432|ING_2|ZnF_U1_5	Clade II	Clade II
				jgi|Partet1|4762941|XM_001436292.1	SET	Clade II	Clade II
				jgi|Partet1|4763532|XM_001436793.1	SET|CXC|Pfam_DNA_pol_B_exo2	Clade II	Clade II
				jgi|Partet1|4771277|XM_001444549.1	SET|Pfam_Cdc6_C|Pfam_DUF4358|Pfam_PSD4|LRR_typ_2	Clade II	Clade II
				jgi|Partet1|4771929|XM_001445199.1	SET	Clade II	Clade II
	Tetrahymena thermophila	5911	3	jgi|Tetthe1|3308094|XM_001024559.2	SET|CXC_2	Clade II	Clade II
				jgi|Tetthe1|3310079|XM_001017546.3	SET	Clade II	Clade II
				jgi|Tetthe1|3315556|XM_001022224.2	SET	Clade II	Clade II
	Apicomplexa sp. symbiont X	2600146	0
	Haemoproteus tartakovskyi	707206	0
	Plasmodium falciparum	5833	0
	Babesia bigemina	5866	0
	Theileria annulata	5874	0
	Cytauxzoon felis	27996	0
	Eleutheroschizon duboscqi	2600145	0
	Rhytidocystis sp. ex Travisia forbesii	2600139	0
	Cryptosporidium muris	5808	0
	Eimeria falciformis	84963	0
	Toxoplasma gondii	5811	0
	Sarcocystis neurona	42890	0
	Selenidium pygospionis	2108191	0
	Digyalum oweni	2598973	0
	Gregarina niphandrodes	110365	0
	Siedleckia nematoides	2107685	0
	Cephaloidophora cf. communis	947086	0
	Ancora sagittata	1892433	0
	Lankesteria abbotti	340204	0
	Ascogregarina taiwanensis	158379	0
	Polyrhabdina sp. WS-2016	2600141	0
	Prorocentrum minimum	39449	0
	Dinophysis acuminata	47934	0
	Noctiluca scintillans	2966	0
	Oxyrrhis marina	2969	0
	Pyrocystis lunula	2972	0
	Amoebophrya sp.	88552	0
	Symbiodinium microadriaticum	2951	0
	Pelagodinium beii	43686	0
	Polarella glacialis	89957	0
	Apocalathium aciculiferum	268820	0
	Scrippsiella trochoidea	71861	0
	Thoracosphaera heimii	2923	0
	Brandtodinium nutricula	1333877	0
	Lessardia elongata	210733	0
	Heterocapsa rotundata	89963	0
	Kryptoperidinium foliaceum	160619	0
	Durinskia baltica	400756	0
	Karenia brevis	156230	0
	Karlodinium veneficum	407301	0
	Gymnodinium catenatum	39447	0
	Togula jolla	285029	0
	Gyrodinium dominans	285985	0
	Amphidinium carterae	2961	0
	Lingulodinium polyedra	160621	0
	Crypthecodinium cohnii	2866	0
	Azadinium spinosum	632150	0
	Tripos fusus	2916	0
	Gambierdiscus australes	439317	0
	Pyrodinium bahamense	73915	0
	Protoceratium reticulatum	133427	0
	Alexandrium monilatum	311494	0
	Gonyaulax spinifera	66791	0
Stramenopila		33634
	Picophagus	2547585	0
	Hyphochytrium catenoides	42384	4	maker_scaffold375_cov627_augustus_gene_0_2_mRNA_1	SET|Pfam_ApoL	Clade IV	Clade IV
				maker_scaffold375_cov627_augustus_gene_0_2_mRNA_2	SET	Clade IV	Clade IV
				maker_scaffold1492_cov616_augustus_gene_0_32_mRNA_2	SET	Clade V	Clade V
				maker_scaffold1492_cov616_augustus_gene_0_32_mRNA_1	SET	Clade V	Clade V
	Pinguiococcus pyrenoidosus	172671	2	CAMPEP_0197384588	SET	Clade V	Clade V
				CAMPEP_0197371084	SET|Pfam_GP79|CXC	Clade IV	Clade IV
	Schizocladia	196140	0
	uncultured Leukarachnion	1487845	1	leukarachnion_DN4985_c0_g1_i1_p1	SET|CXC|Pfam_DUF4110|sant	Clade IV	Clade IV
	Pythium brassicum	1485010	4	TYZ57635.1	SET|CXC_2|Pfam_CCDC53	Clade V	Clade V
				TYZ63345.1	SET|CXC_2|Pfam_CobD_Cbib|Pfam_FhuF	Clade IV	Clade IV
				TYZ59956.1	SET|CXC	Clade IV	Clade IV
				TYZ65791.1	SET|CXC	Clade IV	Clade IV
	Saprolegnia diclina	112098	0
	Saprolegnia parasitica	101203	0
	Nothophytophthora	2025987	8	RLN90980.1	SET	Clade IV	Clade IV
				RLN80753.1	SET|CXC	Clade IV	Clade IV
				RLN90174.1	SET|CXC_2	Clade IV	Clade IV
				RLN47951.1	SET|CXC_2	Clade IV	Clade IV
				RLN89628.1	SET|Pfam_RR_TM4-6	Clade V	Clade V
				RLN87094.1	SET	Clade IV	Clade IV
				RLN70935.1	SET	Clade IV	Clade IV
				RLN59890.1	SET	Clade IV	Clade IV
	Phytophthora sojae	67593	7	jgi|Physo3|473880|e_gw1.1.6694.1	SET|CXC	Clade IV	Clade IV
				jgi|Physo3|479110|e_gw1.2.12653.1	SET	Clade V	Clade V
				jgi|Physo3|256064|Physo2.s_460714	SET	Clade IV	Clade IV
				jgi|Physo3|326822|gm1.6397_g	SET	Clade IV	Clade IV
				jgi|Physo3|487397|e_gw1.2.11502.1	SET|CXC_2	Clade IV	Clade IV
				jgi|Physo3|491036|e_gw1.3.10803.1	SET	Clade IV	Clade IV
				jgi|Physo3|503583|e_gw1.4.6956.1	SET|CXC_2|Pfam_FAM184	Clade IV	Clade IV
	Peronospora effusa	542832	6	RQM15012.1	SET|CXC_2	Clade IV	Clade IV
				RQM14731.1	SET|Pfam_DUF3277|CXC	Clade IV	Clade IV
				RQM13284.1	SET|CXC_2|Pfam_DUF3990|CXC	Clade IV	Clade IV
				RQM13046.1	SET|CXC_2|Pfam_UMP1	Clade V	Clade V
				RQM13285.1	SET|Pfam_Arm|arm_5|Pfam_DUF5440	Clade IV	Clade IV
				RQM13283.1	SET	Clade IV	Clade IV
	Bremia lactucae	4779	3	TDH66831.1	SET|CXC|Pfam_FAM184	Clade IV	Clade IV
				TDH70809.1	SET|CXC	Clade IV	Clade IV
				TDH69009.1	SET|CXC_2	Clade IV	Clade IV
	Pelagophyceae sp.	1982007	0
	Sarcinochrysis sp. CCMP770	1411683	0
	Chrysoreinhardia sp. CCMP2950	1411690	1	CAMPEP_0185708598	SET|Pfam_Stm1_N	Clade V	Clade V
	Aureococcus anophagefferens	44056	2	jgi|Auran1|15951	SET	Clade IV	Clade IV
				jgi|Auran1|9372	SET	Clade V	Clade V
	Aureoumbra lagunensis	44058	1	CAMPEP_0197302078	SET|Ribosomal_L2_2|Pfam_MRP-L46	Clade IV	Clade IV
	Pelagomonas calceolata	35677	2	CAMPEP_0195919364	SET|CXC	Clade V	Clade V
				CAMPEP_0195914548	SET	Clade IV	Clade IV
	Pelagococcus subviridis	35679	2	CAMPEP_0172606526	SET|Pfam_zf-CCHC_3Pfam_TUDOR_5Pfam_SR-25|CXC	Clade IV	Clade IV
				CAMPEP_0172599996	SET	Clade V	Clade V
	environmental samples	282481	1	CAMPEP_0203834124	SET	Clade IV	Clade IV
	Cafileria marina	2557541	2	NODE_1240_length_4000_cov_23_6971_p1	SET|Pfam_RTP	Clade V	Clade V
				NODE_2136_length_2959_cov_18_6598_p1	SET	Clade IV	Clade IV
	Cafeteria roenbergensis	33653	1	KAA0150694.1	SET	Clade V	Clade V
	labyrinthulid quahog parasite QPX	96639	0
	Aurantiochytrium limacinum	87102	0
	Aplanochytrium kerguelense	87111	0
	Schizochytrium aggregatum	4773	0
	Thraustochytrium sp. LLF1b	1112570	0
	Synchroma pusillum	1181717	1	CAMPEP_0198430224	SET	Clade IV	Clade IV
	Phaeothamnion	77033	0
	Triparma pacifica	91992	1	CAMPEP_0118642160	SET|Pfam_CT_A_B|Pfam_BRF1|preset_2	Clade V	Clade V
	Bolidomonas sp. RCC2347	1606585	0
	unclassified Mallomonas	2637965	0
	uncultured Poterioochromonas	341152	0
	Ochromonadaceae sp. CCMP2298	483371	0
	Vaucheria litorea	109269	1	CAMPEP_0171466790	SET	Clade V	Clade I
	Ectocarpus siliculosus	2880	0
	unclassified Discosporangium	2642768	0
	Chattonella subsalsa	44440	1	CAMPEP_0117764506	SET|Pfam_DUF4854	Clade IV	Clade IV
	Fibrocapsa japonica	94617	0
	Heterosigma akashiwo NIES-293	536047	1	CAMPEP_0116763558	SET	Clade IV	Clade IV
	Rhizochromulina marina	1034831	1	CAMPEP_0118999996	SET	Clade IV	Clade IV
	Florenciella parvula	236787	0
	Pedinellales sp. CCMP2098	483369	3	CAMPEP_0171613466	SET|SAF_3	Clade IV	Clade IV
				CAMPEP_0171602094	SET|Tet_JBP_2|Pfam_QWRF	Clade V	Clade V
				CAMPEP_0171648092	SET|Tet_JBP_2	Clade V	Clade V
	Pteridomonas danica	38822	4	CAMPEP_0114350698	SET|CXC|Pfam_RXT2_N	Clade IV	Clade IV
				CAMPEP_0114363756	SET|CXC|Pfam_RXT2_N	Clade IV	Clade IV
				CAMPEP_0114332190	SET|CXC|FSA_C_2|Pfam_RXT2_N	Clade IV	Clade IV
				CAMPEP_0114347330	SET|CXC|Pfam_DUF3446	Clade IV	Clade IV
	Pseudopedinella elastica	35684	0
	unclassified Dinobryon	2640036	0
	Paraphysomonas imperforata	37642	0
	Chromulina nebulosa	96789	0
	Spumella elongata	89044	0
	Ochromonas sp. CCMP1899	420557	0
	unclassified Trachydiscus	2641256	0
	Pseudellipsoidion	1435009	0
	unclassified Vischeria	2646287	0
	unclassified Monodopsis	2631382	0
	Microchloropsis salina	2511165	0
	Nannochloropsis oceanica	145522	0
	Nannochloropsis gaditana CCMP526	1093141	0
	Extubocellulus spinifer	265572	2	CAMPEP_0178492732	SET|CXC_2|Pfam_HAT_KAT11|Pfam_ThiD2|Pfam_BRF1	Clade V	Clade V
				CAMPEP_0178469678	SET|CXC_2|Pfam_HAT_KAT11	Clade V	Clade V
	Minutocellus polymorphus	265543	2	CAMPEP_0181072050	SET|CXC_2|Pfam_Tom22|CXC|PAPA_1_2	Clade V	Clade V
				CAMPEP_0181048730	SET|CXC	Clade V	Clade V
	Helicotheca tamesis	374047	0
	Ditylum brightwellii	49249	1	CAMPEP_0204668502	SET	Clade V	Clade V
	Eucampia antarctica	49252	0
	Triceratium dubium	1003142	0
	Trieres chinensis	1514140	0
	Grammatophora oceanica	210454	1	CAMPEP_0194041046	SET|CXC_2|Pfam_PASTA|Pfam_HTH_17|CXC	Clade V	Clade V
	Striatella unipunctata	210618	1	CAMPEP_0118675324	SET	Clade V	Clade V
	Synedropsis cf. recta	265551	1	CAMPEP_0119032266	SET|CXC|Pfam_DAG_kinase_N	Clade V	Clade V
	Licmophora paradoxa	515479	1	CAMPEP_0202479500	SET	Clade V	Clade V
	Thalassionema nitzschioides	33649	1	CAMPEP_0194228252	SET|CXC_2|Pfam_TrbC_Ftype|uim|CXC|Pfam_SR-25|Pfam_BT1|Pfam_Nop14	Clade V	Clade V
	Thalassiothrix antarctica	1049557	1	CAMPEP_0194163210	SET|CXC_2	Clade V	Clade V
	Cyclophora tenuis	216820	1	CAMPEP_0116553276	SET|CXC	Clade V	Clade V
	Astrosyne radiata	1158023	1	CAMPEP_0116823124	SET|CXC	Clade V	Clade V
	Entomoneis sp.	186043	0
	Amphora coffeiformis	265554	0
	Craspedostauros australis	1486917	0
	Phaeodactylum tricornutum	2850	2	e_gw1.2.423.1	SET	Clade V	Clade V
				e_gw1.5.947.1	SET	Clade V	Clade V
	Amphiprora paludosa	265537	0
	Stauroneis constricta	265584	0
	Tryblionella compressa	913974	0
	Fragilariopsis cylindrus	186039	1	jgi|Fracy1|181541|e_gw1.3.545.1	SET|preset_2|CXC_2	Clade V	Clade V
	Cylindrotheca closterium	2856	0
	Pseudo-nitzschia australis	44445	2	CAMPEP_0168196618	SET	Clade V	Clade V
				CAMPEP_0168165624	SET|Pfam_YpM	Clade V	Clade V
	Nitzschia sp. RCC80	1606575	0
	Corethron hystrix	216773	2	CAMPEP_0113327236	SET|CXC|Pfam_DUF3195	Clade V	Clade V
				CAMPEP_0113312624	SET|CXC	Clade V	Clade V
	Leptocylindrus danicus	163516	2	CAMPEP_0116009754	SET|deor2|Pfam_HTH_DeoR	Clade V	Clade V
				CAMPEP_0116041276	SET|CXC	Clade V	Clade V
	Chaetoceros debilis	122233	1	CAMPEP_0194096586	SET|CXC|Pfam_Bap31	Clade V	Clade V
	Attheya septentrionalis	420275	1	CAMPEP_0198287254	SET|CXC|Pfam_DUF1825	Clade V	Clade V
	Aulacoseira subarctica	202472	1	CAMPEP_0172438126	SET|CXC	Clade V	Clade V
	Coscinodiscus wailesii	671091	1	CAMPEP_0172523688	SET	Clade V	Clade V
	Stephanopyxis turris	515487	0
	Dactyliosolen fragilissimus	1118495	0
	Proboscia alata	216777	1	CAMPEP_0194359056	SET	Clade V	Clade V
	Rhizosolenia setigera	3005	2	CAMPEP_0178952296	SET|CXC	Clade V	Clade V
				CAMPEP_0178939086	SET	Clade V	Clade V
	Cyclotella meneghiniana	29205	1	CAMPEP_0172277504	SET|CXC_2|Pfam_Ezh2_MCSS|CXC	Clade V	Clade V
	Skeletonema costatum	2843	3	CAMPEP_0113421730	SET|Pfam_Nop16|CXC	Clade V	Clade V
				CAMPEP_0113403110	SET|Pfam_Nop16|CXC	Clade V	Clade V
				CAMPEP_0113438734	SET|Pfam_Nop16|CXC	Clade V	Clade V
	Conticribra weissflogii	1577725	1	CAMPEP_0201750006	SET|plec_5	Clade V	Clade V
	Thalassiosira pseudonana	35128	1	jgi|Thaps3|268872|estExt_thaps1_ua_kg.C_chr_50115	SET|CXC|preset_2	Clade V	Clade V
	Detonula confervacea	83371	0
