# Supplementary material for: Phylogenetic profiling resolves early emergence of PRC2 and illuminates its functional core
Source: Life Sci Alliance. 2022 Apr 19;5(7):e202101271. doi: 10.26508/lsa.202101271 (PMC9018016; doi:10.26508/lsa.202101271)
Supplement: Supplementary file 5 [file LSA-2021-01271_TableS5.xlsx]

## Sheet: Table legends
Table	Title
Table S5	A list of numbers, names and domain architecture of identified canonical Su(z)12 orthologs.

## Sheet: Table S5
Lineages	Scientific name	Taxon id	Canonical Su(z)12 Orthologs number	Canonical Su(z)12 Orthologs protein id	Domain architecture
Discoba		2611352
	Percolomonas cosmopolitus	63605	0
	Naegleria gruberi	5762	0
	unclassified Diplonema	2647757	0
	Diplonema papillatum	91374	0
	Neobodo designis	312471	0
	Leishmania mexicana	5665	0
	Trypanosoma brucei brucei TREU927	185431	0
	Eutreptiella gymnastica	73025	0
	Euglena longa	3037	0
	Euglena gracilis var. bacillaris	158060	0
Metamonada		2611341
	Trimastix marina	137419	0
	Monocercomonoides	302781	0
	Streblomastix strix	222440	0
	Tritrichomonas foetus	1144522	0
	Trichomonas tenax	43075	0
	Trichomonas gallinae	56777	0
	Trichomonas vaginalis G3	412133	0
	Chilomastix cuspidata	1476591	0
	Chilomastix caulleryi	926448	0
	Spironucleus salmonicida	348837	0
	Giardia muris	5742	0
	Giardia lamblia ATCC 50803	184922	0
	Giardia intestinalis ATCC 50581	598745	0
	Ergobibamus cyprinoides	926446	0
	Dysnectes brevis	391066	0
	Kipferlia bialata	797122	0
	unclassified Carpediemonas	2629244	0
	Carpediemonas membranifera	201153	0
	Trepomonas sp. PC1	1076344	0
Opisthokonta		33154
	Salpingoeca rosetta	946362	1	XP_004994745.1	Pfam_VEFS-Box
	Monosiga brevicollis	81824	0
	Amphimedon queenslandica	400682	3	XP_019853749_1	Pfam_VEFS-BoxPfam_DUF5344Pfam_PET10|Pfam_Peptidase_S49_NPEHE_2
				XP_019853747_1	Pfam_VEFS-BoxPfam_DUF5344Pfam_PET10|Pfam_Peptidase_S49_NPEHE_2
				XP_019853748_1	Pfam_VEFS-BoxPfam_DUF5344Pfam_Peptidase_S49_NPEHE_2
	Homo sapiens	9606	1	NP_056170.2	Pfam_VEFS-Box|Pfam_DUF2070
	Caenorhabditis elegans	6239	0
	Drosophila melanogaster	7227	1	NP_652059.1	Pfam_VEFS-Box|Pfam_DUF4085|Pfam_AAA_19|Pfam_zf-C2H2_4
	Antonospora locustae	278021	0
	Nematocida parisii	586133	0
	Mortierella elongata	310910	0
	Rhizophagus irregularis	588596	1	XP_025181909.1	Pfam_VEFS-Box|Pfam_Tubulin_C
	Phycomyces blakesleeanus	4837	0
	Mucor circinelloides	36080	0
	Schizosaccharomyces pombe	4896	0
	Saccharomyces cerevisiae	4932	0
	Tuber melanosporum	39416	0
	Neurospora crassa	5141	0
	Cladonia grayi	27339	0
	Tremella mesenterica	5217	0
	Cryptococcus neoformans	5207	0
	Phanerochaete chrysosporium	5306	0
	Postia placenta	104341	0
	Pleurotus ostreatus	5322	0
	Laccaria amethystina	89243	0
	Agaricus bisporus	5341	0
	Schizophyllum commune	5334	0
Amoebozoa		2605435
	Entamoeba histolytica	5759	0
	Dictyostelium purpureum	5786	0
Viridiplantae		33090
	Ostreococcus tauri	70448	2	jgi_Ostta4221_3_74805_OT_ostta05g04640T0	Pfam_VEFS-Box
				jgi_Ostta4221_3_71281_OT_ostta14g02330T0	Pfam_VEFS-Box|Pfam_zf-C2H2_4
	Micromonas pusilla	38833	0
	Chlamydomonas reinhardtii	3055	0
	Volvox carteri	3067	0
	Coccomyxa subellipsoidea C-169	574566	0
	Asterochloris sp. Cgr/DA1pho	763042	0
	Chlorella variabilis	554065	0
	Physcomitrium patens	3218	13	XP_024378738.1	Pfam_VEFS-Box|Pfam_zf-Di19
				XP_024378739.1	Pfam_VEFS-Box|Pfam_zf-Di19
				XP_024378741.1	Pfam_VEFS-Box|Pfam_zf-Di19
				XP_024378742.1	Pfam_VEFS-Box|Pfam_zf-Di19
				XP_024378743.1	Pfam_VEFS-Box|Pfam_zf-Di19
				XP_024378744.1	Pfam_VEFS-Box|Pfam_zf-Di19
				XP_024378745.1	Pfam_VEFS-Box|Pfam_zf-Di19
				XP_024378746.1	Pfam_VEFS-Box
				XP_024376716.1	Pfam_VEFS-Box|Pfam_zf-Di19|Pfam_Tau95
				XP_024365369.1	Pfam_VEFS-Box|Pfam_zf-Di19
				XP_024365370.1	Pfam_VEFS-Box|Pfam_zf-Di19
				XP_024365371.1	Pfam_VEFS-Box|Pfam_zf-Di19
				XP_024365373.1	Pfam_VEFS-Box|Pfam_zf-Di19
	Selaginella moellendorffii	88036	1	jgi_Selmo1_95415_e_gw1_17_256_1	Pfam_VEFS-Box
	Amborella trichopoda	13333	5	XP_020519282_1	Pfam_VEFS-Box|Pfam_zf-Di19
				XP_020519285_1	Pfam_VEFS-Box|Pfam_zf-Di19
				XP_020519286_1	Pfam_VEFS-Box|Pfam_zf-Di19
				XP_020519284_1	Pfam_VEFS-Box|Pfam_zf-Di19
				XP_020519283_1	Pfam_VEFS-Box|Pfam_zf-Di19
				XP_011621203_1	Pfam_VEFS-Box|Pfam_zf-Di19
	Zostera marina	29655	1	Zosma30g00410_1	Pfam_VEFS-Box
	Oryza sativa	4530	2	NP_001052125_1	Pfam_VEFS-Box|Pfam_zf-Di19|c2h2final6
				NP_001062825_2	Pfam_VEFS-Box
	Zea mays	4577	8	NP_001105530_1	Pfam_VEFS-Box|Pfam_zf-Di19
				XP_020396314_1	Pfam_VEFS-Box|Pfam_zf-Di19
				XP_008668269_1	Pfam_VEFS-Box
				XP_008651861_1	Pfam_VEFS-Box
				XP_020396315_1	Pfam_VEFS-Box
				XP_020396317_1	Pfam_VEFS-Box|Pfam_zf-Di19
				XP_020396316_1	Pfam_VEFS-Box|Pfam_zf-Di19
				NP_001141981_1	Pfam_VEFS-Box
	Populus trichocarpa	3694	13	XP_024449721.1	Pfam_VEFS-Box
				XP_024449722.1	Pfam_VEFS-Box
				XP_024449726.1	Pfam_VEFS-Box
				XP_024449723.1	Pfam_VEFS-Box
				XP_024449727.1	Pfam_VEFS-Box
				XP_006385824.2	Pfam_VEFS-Box
				XP_024449724.1	Pfam_VEFS-Box
				XP_002304303.2	Pfam_VEFS-Box|Pfam_zf-Di19
				XP_024453612.1	Pfam_VEFS-Box|Pfam_zf-Di19
				XP_024453613.1	Pfam_VEFS-Box|Pfam_zf-Di19
				XP_024453611.1	Pfam_VEFS-Box|Pfam_zf-Di19
				XP_024449725.1	Pfam_VEFS-Box
				XP_024453614.1	Pfam_VEFS-Box
	Arabidopsis thaliana	3702	3	AT4G16845	Pfam_VEFS-Box
				AT5G51230	Pfam_VEFS-Box
				AT2G35670	Pfam_VEFS-Box
	Eucalyptus grandis	71139	5	Eucgr_A02925_1_p	Pfam_VEFS-Box|Pfam_zf-Di19|Pfam_zf-C2H2_4
				Eucgr_A02925_2_p	Pfam_VEFS-Box|Pfam_zf-Di19|Pfam_zf-C2H2_4
				Eucgr_E00374_2_p	Pfam_VEFS-Box|Pfam_Kinesin_assoc
				Eucgr_E00374_3_p	Pfam_VEFS-Box|Pfam_Kinesin_assoc
				Eucgr_E00374_1_p	Pfam_VEFS-Box|Pfam_Kinesin_assoc
Glaucocystophyceae		38254
	Cyanoptyche gloeocystis	77922	0
	Cyanophora paradoxa	2762	0
	Gloeochaete wittrockiana	38269	0
Rhodophyta		2763
	Chondrus crispus	2769	1	jgi_Chocri1_8350_XM_005710651_1	Pfam_VEFS-Box
	Porphyra umbilicalis	2786	0
	Cyanidioschyzon merolae	45157	1	jgi_Cyamer1_57604_XM_005536679_1	Pfam_VEFS-Box|Pfam_Med13_N
	Galdieria sulphuraria	130081	1	jgi_Galsul1_2018_XM_005706570_1	Pfam_VEFS-Box|Pfam_zf-C2H2_4
Rhodelphea		2598125
	Rhodelphis marinus	2584957	1	Rmarinus@m.13357	Pfam_VEFS-Box|Pfam_zf-UDP|Pfam_PocR
	Rhodelphis limneticus	2583502	3	g13491_t1_1	Pfam_VEFS-Box|4TRASH|Pfam_zf-Di19|Pfam_zf-C2H2_9|c2h2final6|Pfam_zf-C2H2
				TRINITY_DN14095_c0_g1TRINITY_DN14095_c0_g1_i1g_14930m_14930	Pfam_VEFS-Box|Pfam_R3H-assoc|Pfam_Flt3_lig
				g24071_t1	Pfam_VEFS-Box|4TRASH|Pfam_zf-Di19|Pfam_zf-C2H2|Pfam_zf-C2H2_9|c2h2final6
Cryptophyceae		3027
	Cryptophyta sp.	1912852	1	jgi_Crypto2293_1_1795860_gm1_36394_g	Pfam_VEFS-Box|litaf
	Goniomonas pacifica	195067	2	CAMPEP_0175883548	Pfam_VEFS-Box|Pfam_DUF3793|Pfam_TRADD_N
				CAMPEP_0175820602	Pfam_VEFS-Box|Pfam_Pam16|eh_3
	Hemiselmis andersenii	464988	1	CAMPEP_0114149378	Pfam_VEFS-Box
	Cryptomonas paramecium	2898	0
	Rhodomonas salina	52970	0
	Proteomonas sulcata	77928	1	CAMPEP_0184325068	Pfam_VEFS-Box|c2h2final6|Pfam_zf-Di19|Pfam_zf-C2H2_2|Pfam_PIN_3
	Guillardia theta	55529	1	jgi_Guith1_53381_gw1_145_24_1	Pfam_VEFS-Box|Pfam_PIN_3|Pfam_XS
	Hanusia phi	3032	0
	Geminigera cryophila	46947	4	CAMPEP_0179470344	Pfam_VEFS-BoxPfam_zf-C2H2_2c2h2final6|Pfam_LCE6A
				CAMPEP_0179495034	Pfam_VEFS-BoxPfam_zf-C2H2_2c2h2final6|Pfam_LCE6A
				CAMPEP_0179453092	Pfam_VEFS-Box
				CAMPEP_0179480102	Pfam_VEFS-BoxPfam_PIN_3
Haptophyta		2830
	Chrysoculter rhomboideus	259385	0
	uncultured pavlovophyte	1291727	0
	Pavlova sp. CCMP459	298111	0
	Scyphosphaera apsteinii	418940	0
	Phaeocystis antarctica	33657	0
	Calcidiscus leptoporus	127549	0
	Coccolithus braarudii	221442	0
	Chrysochromulina tobinii	1460289	0
	Haptolina ericina	156174	0
	Prymnesium parvum	97485	0
	Isochrysis galbana	37099	0
	Chrysotila carterae	13221	0
	Emiliania huxleyi	2903	0
	Gephyrocapsa oceanica	38817	0
Rhizaria		543769
	Plasmodiophora brassicae	37360	1	CEO98212_1	Pfam_VEFS-BoxPfam_DUF2240
	Minchinia chitonis	262233	0
	Sorites sp.	126664	0
	Elphidium margaritaceum	933848	1	CAMPEP_0202727036	Pfam_VEFS-BoxPfam_DUF134B12_binding_2_2
	unclassified Rosalina	2617710	0
	unclassified Ammonia	2201984	0
	Chlorarachnion reptans	29199	4	CAMPEP_0114493756	Pfam_VEFS-Box|cue_7
				CAMPEP_0114530900	Pfam_VEFS-Box
				CAMPEP_0114532816	Pfam_VEFS-Box
				CAMPEP_0114528716	Pfam_VEFS-Box
	Chlorarachniophyceae sp. BC52	91329	0
	Partenskyella glossopodia	552666	0
	Bigelowiella natans	227086	1	jgi_Bigna1_83436_fgenesh1_pg_108_22	Pfam_VEFS-Box|Pfam_BUD22|NUC194_2
	Lotharella globosa	91324	1	CAMPEP_0114079202	Pfam_VEFS-BoxIB_2
	Amorphochlora amoebiformis	1561963	2	CAMPEP_0118596982	Pfam_VEFS-Box
				CAMPEP_0118625454	Pfam_VEFS-Box
	Gymnochlora sp. CCMP2014	629695	1	CAMPEP_0167765414	Pfam_VEFS-Box|c2h2final6|Pfam_zf-C2H2_4
Alveolata		33630
	Perkinsus marinus ATCC 50983	423536	0
	Perkinsus sp. BL 2016	2494336	0
	Colponema vietnamica	1492817	1	Gene_47598GILI01034101_1g_47598m_47598	Pfam_VEFS-BoxPfam_zf_C2H2_ZHX
	Colponemidia sp. Colp-10	2717461	1	Gene_19470GILJ01010768_1g_19470m_19470	Pfam_VEFS-BoxPfam_YfhO|Pfam_zf-Di19
	Colponemidia sp. Colp-15	2717462	1	Gene_16570GILK01009225_1g_16570m_16570	Pfam_VEFS-BoxPfam_zf-Di19
	Chromera velia	505693	0
	Vitrella brassicaformis	1169539	0
	Alphamonas edax	2605704	0
	Colpodella angusta	1541798	0
	Voromonas pontica	333133	0
	Stentor coeruleus	5963	0
	Protocruzia adherens	223996	0
	Oxytricha trifallax	1172189	0
	Paramecium tetraurelia	5888	0
	Tetrahymena thermophila	5911	0
	Apicomplexa sp. symbiont X	2600146	0
	Haemoproteus tartakovskyi	707206	0
	Plasmodium falciparum	5833	0
	Babesia bigemina	5866	0
	Theileria annulata	5874	0
	Cytauxzoon felis	27996	0
	Eleutheroschizon duboscqi	2600145	0
	Rhytidocystis sp. ex Travisia forbesii	2600139	0
	Cryptosporidium muris	5808	0
	Eimeria falciformis	84963	0
	Toxoplasma gondii	5811	0
	Sarcocystis neurona	42890	0
	Selenidium pygospionis	2108191	0
	Digyalum oweni	2598973	0
	Gregarina niphandrodes	110365	0
	Siedleckia nematoides	2107685	0
	Cephaloidophora cf. communis	947086	0
	Ancora sagittata	1892433	0
	Lankesteria abbotti	340204	0
	Ascogregarina taiwanensis	158379	0
	Polyrhabdina sp. WS-2016	2600141	0
	Prorocentrum minimum	39449	0
	Dinophysis acuminata	47934	0
	Noctiluca scintillans	2966	0
	Oxyrrhis marina	2969	0
	Pyrocystis lunula	2972	0
	Amoebophrya sp.	88552	0
	Symbiodinium microadriaticum	2951	0
	Pelagodinium beii	43686	0
	Polarella glacialis	89957	0
	Apocalathium aciculiferum	268820	0
	Scrippsiella trochoidea	71861	0
	Thoracosphaera heimii	2923	0
	Brandtodinium nutricula	1333877	0
	Lessardia elongata	210733	0
	Heterocapsa rotundata	89963	0
	Kryptoperidinium foliaceum	160619	1	CAMPEP_0167906012	Pfam_VEFS-BoxPfam_DnaI_NCPSF73_100_C_2
	Durinskia baltica	400756	0
	Karenia brevis	156230	0
	Karlodinium veneficum	407301	0
	Gymnodinium catenatum	39447	0
	Togula jolla	285029	0
	Gyrodinium dominans	285985	0
	Amphidinium carterae	2961	0
	Lingulodinium polyedra	160621	0
	Crypthecodinium cohnii	2866	0
	Azadinium spinosum	632150	0
	Tripos fusus	2916	0
	Gambierdiscus australes	439317	0
	Pyrodinium bahamense	73915	0
	Protoceratium reticulatum	133427	0
	Alexandrium monilatum	311494	0
	Gonyaulax spinifera	66791	0
Stramenopila		33634
	Picophagus	2547585	0
	Hyphochytrium catenoides	42384	0
	Pinguiococcus pyrenoidosus	172671	0
	Schizocladia	196140	0
	uncultured Leukarachnion	1487845	1	leukarachnion_DN2220_c0_g1_i1_p2	Pfam_VEFS-Box|Pfam_CDK2AP|Pfam_Ribosomal_S25
	Pythium brassicum	1485010	1	TYZ65361.1	Pfam_VEFS-Box|Pfam_DUF1106
	Saprolegnia diclina	112098	0
	Saprolegnia parasitica	101203	0
	Nothophytophthora	2025987	2	RLN82855.1	Pfam_VEFS-Box
				RLN93464.1	Pfam_VEFS-Box
	Phytophthora sojae	67593	1	jgi_Physo3_324933_gm1_4508_g	Pfam_VEFS-Box
	Peronospora effusa	542832	1	RQM18084.1	Pfam_VEFS-Box
	Bremia lactucae	4779	1	TDH71006.1	Pfam_VEFS-Box
	Pelagophyceae sp.	1982007	0
	Sarcinochrysis sp. CCMP770	1411683	0
	Chrysoreinhardia sp. CCMP2950	1411690	1	CAMPEP_0185696892	Pfam_VEFS-Box|Pfam_DUF755
	Aureococcus anophagefferens	44056	1	jgi_Auran1_27586	Pfam_VEFS-Box
	Aureoumbra lagunensis	44058	2	CAMPEP_0197295516	Pfam_VEFS-Box
				CAMPEP_0197300112	Pfam_VEFS-Box
	Pelagomonas calceolata	35677	0
	Pelagococcus subviridis	35679	1	CAMPEP_0195665262	Pfam_VEFS-Box
	environmental samples	282481	0
	Cafileria marina	2557541	1	NODE_433_length_6548_cov_20_8802_p1	Pfam_VEFS-Box
	Cafeteria roenbergensis	33653	2	KAA0152992.1	Pfam_VEFS-Box|Pfam_AAA_lid_3
				KAA0152991.1	Pfam_VEFS-Box|Pfam_AAA_lid_3|Pfam_PGA2
	labyrinthulid quahog parasite QPX	96639	0
	Aurantiochytrium limacinum	87102	0
	Aplanochytrium kerguelense	87111	0
	Schizochytrium aggregatum	4773	0
	Thraustochytrium sp. LLF1b	1112570	0
	Synchroma pusillum	1181717	1	CAMPEP_0198426608	Pfam_VEFS-Box
	Phaeothamnion	77033	1	phaeothamnionc21983_p1	Pfam_VEFS-Box|Pfam_M_domain
	Triparma pacifica	91992	1	CAMPEP_0118637468	Pfam_VEFS-Box
	Bolidomonas sp. RCC2347	1606585	0
	unclassified Mallomonas	2637965	0
	uncultured Poterioochromonas	341152	0
	Ochromonadaceae sp. CCMP2298	483371	0
	Vaucheria litorea	109269	2	CAMPEP_0171467000	Pfam_VEFS-Box|Pfam_zf_CCCH_5
				CAMPEP_0171456964	Pfam_VEFS-Box|Pfam_zf_CCCH_5
	Ectocarpus siliculosus	2880	0
	unclassified Discosporangium	2642768	0
	Chattonella subsalsa	44440	0
	Fibrocapsa japonica	94617	0
	Heterosigma akashiwo NIES-293	536047	2	CAMPEP_0116807944	Pfam_VEFS-Box|Pfam_GN3L_Grn1
				CAMPEP_0116760564	Pfam_VEFS-Box|Pfam_GN3L_Grn1
	Rhizochromulina marina	1034831	1	CAMPEP_0118969996	Pfam_VEFS-Box|Pfam_Viral_Beta_CD|Pfam_zf-C2H2_4
	Florenciella parvula	236787	0
	Pedinellales sp. CCMP2098	483369	1	CAMPEP_0171629920	Pfam_VEFS-Box
	Pteridomonas danica	38822	0
	Pseudopedinella elastica	35684	1	CAMPEP_0172649390	Pfam_VEFS-Box
	unclassified Dinobryon	2640036	0
	Paraphysomonas imperforata	37642	0
	Chromulina nebulosa	96789	0
	Spumella elongata	89044	0
	Ochromonas sp. CCMP1899	420557	0
	unclassified Trachydiscus	2641256	0
	Pseudellipsoidion	1435009	0
	unclassified Vischeria	2646287	0
	unclassified Monodopsis	2631382	0
	Microchloropsis salina	2511165	0
	Nannochloropsis oceanica	145522	0
	Nannochloropsis gaditana CCMP526	1093141	0
	Extubocellulus spinifer	265572	0
	Minutocellus polymorphus	265543	0
	Helicotheca tamesis	374047	0
	Ditylum brightwellii	49249	0
	Eucampia antarctica	49252	1	CAMPEP_0197832732	Pfam_VEFS-Box
	Triceratium dubium	1003142	1	CAMPEP_0197458566	Pfam_VEFS-Box
	Trieres chinensis	1514140	1	CAMPEP_0183316960	Pfam_VEFS-Box
	Grammatophora oceanica	210454	1	CAMPEP_0194042658	Pfam_VEFS-Box
	Striatella unipunctata	210618	1	CAMPEP_0118712736	Pfam_VEFS-Box
	Synedropsis cf. recta	265551	1	CAMPEP_0119008182	Pfam_VEFS-Box
	Licmophora paradoxa	515479	2	CAMPEP_0202459278	Pfam_VEFS-Box
				CAMPEP_0202448254	Pfam_VEFS-Box
	Thalassionema nitzschioides	33649	1	CAMPEP_0194205924	Pfam_VEFS-Box|Beta_Casp_2
	Thalassiothrix antarctica	1049557	1	CAMPEP_0194138762	Pfam_VEFS-Box|Pfam_zf-Di19|Pfam_Na_trans_assoc
	Cyclophora tenuis	216820	1	CAMPEP_0116570558	Pfam_VEFS-Box|Pfam_NRDE-2|Pfam_EcsC
	Astrosyne radiata	1158023	4	CAMPEP_0116834478	Pfam_VEFS-Box|Pfam_Roughex|TFIIA_2|Tet_JBP_2|Pfam_DUF3408
				CAMPEP_0116838992	Pfam_VEFS-Box|Pfam_Roughex|TFIIA_2|Tet_JBP_2|Pfam_DUF3408|Pfam_Presenilin
				CAMPEP_0116862206	Pfam_VEFS-Box|Pfam_Roughex|TFIIA_2|Tet_JBP_2|Pfam_DUF3408
				CAMPEP_0116849144	Pfam_VEFS-Box
	Entomoneis sp.	186043	0
	Amphora coffeiformis	265554	0
	Craspedostauros australis	1486917	0
	Phaeodactylum tricornutum	2850	0
	Amphiprora paludosa	265537	0
	Stauroneis constricta	265584	0
	Tryblionella compressa	913974	0
	Fragilariopsis cylindrus	186039	0
	Cylindrotheca closterium	2856	0
	Pseudo-nitzschia australis	44445	0
	Nitzschia sp. RCC80	1606575	2	CAMPEP_0113488120	Pfam_VEFS-BoxPfam_GxGYxYP_NPfam_TyeA|Pfam_Rx_N|Pfam_Lar_restr_allev
				CAMPEP_0113459320	Pfam_VEFS-Box
	Corethron hystrix	216773	1	CAMPEP_0113310734	Pfam_VEFS-BoxPfam_zf-Di19
	Leptocylindrus danicus	163516	0
	Chaetoceros debilis	122233	1	CAMPEP_0194096218	Pfam_VEFS-Box|Pfam_zf-Di19
	Attheya septentrionalis	420275	1	CAMPEP_0198286992	Pfam_VEFS-Box|Pfam_zf-Di19|Pfam_RWD|Pfam_zf_C2H2_ZHX
	Aulacoseira subarctica	202472	0
	Coscinodiscus wailesii	671091	1	CAMPEP_0172516738	Pfam_VEFS-Box|Pfam_zf-Di19|Pfam_MCM6_C
	Stephanopyxis turris	515487	0
	Dactyliosolen fragilissimus	1118495	1	CAMPEP_0184863196	Pfam_VEFS-Box|Pfam_zf-Di19
	Proboscia alata	216777	1	CAMPEP_0194358254	Pfam_VEFS-BoxPfam_zf-Di19hmgende2
	Rhizosolenia setigera	3005	1	CAMPEP_0178951412	Pfam_VEFS-BoxPfam_HMG_box_2Pfam_HMG_boxPfam_zf-Di19hmgende2
	Cyclotella meneghiniana	29205	1	CAMPEP_0172280740	Pfam_VEFS-Box|Pfam_Asr|Sds3_2
	Skeletonema costatum	2843	0
	Conticribra weissflogii	1577725	1	CAMPEP_0201771532	Pfam_VEFS-Box|Pfam_ACC_central|Pfam_Glycos_transf_2
	Thalassiosira pseudonana	35128	1	jgi_Thaps3_5265_fgenesh1_pg_C_chr_5000307	Pfam_VEFS-Box|Pfam_zf-H2C2_5|Pfam_GAGA
	Detonula confervacea	83371	0
