# Supplementary material for: Phylogenetic profiling resolves early emergence of PRC2 and illuminates its functional core
Source: Life Sci Alliance. 2022 Apr 19;5(7):e202101271. doi: 10.26508/lsa.202101271 (PMC9018016; doi:10.26508/lsa.202101271)
Supplement: Supplementary file 7 [file LSA-2021-01271_TableS7.xlsx]

## Sheet: Table legends
Table	Title
Table S7	A list of numbers, names and domain architecture of identified NURF55 orthologs.

## Sheet: Table S7
Lineages	Scientific name	Taxon id	NURF55 Orthologs number	NURF55 Orthologs protein id	Domain architecture	Location in the phylogeny
Discoba		2611352
	Percolomonas cosmopolitus	63605	4	CAMPEP_0117420288	WD40_4|WD40|Pfam_ANAPC4_WD40	Non-specified
				CAMPEP_0117431226	WD40_4|WD40|Pfam_eIF2A|Pfam_ANAPC4_WD40|Pfam_CAF1C_H4-bd	Non-specified
				CAMPEP_0117433112	WD40_4|WD40|Pfam_CAF1C_H4-bd|Pfam_ANAPC4_WD40	Non-specified
				CAMPEP_0117425220	WD40_4|WD40|Pfam_eIF2A|Pfam_ANAPC4_WD40|Pfam_CAF1C_H4-bd	Non-specified
	Naegleria gruberi	5762	2	jgi_Naegr1_66932_fgeneshNG_pg_scaffold_20000173	WD40_4|WD40|Pfam_ANAPC4_WD40	Non-specified
				jgi_Naegr1_68293_fgeneshNG_pg_scaffold_27000172	WD40_4|WD40|Pfam_CAF1C_H4-bd|Pfam_ANAPC4_WD40	Non-specified
	unclassified Diplonema	2647757	4	TRINITY_DN10955_c4_g6_i1_p1	Pfam_CAF1C_H4-bd|WD40_4|WD40	Tree crown
				TRINITY_DN17481_c0_g1_i1_p1	WD40_4|WD40|Pfam_ANAPC4_WD40|Pfam_Nup160	Non-specified
				TRINITY_DN8374_c0_g1_i2_p1	WD40_4|WD40|Pfam_ANAPC4_WD40	Non-specified
				TRINITY_DN8664_c0_g1_i1_p1	WD40_4|WD40|Pfam_CAF1C_H4-bd	Non-specified
	Diplonema papillatum	91374	2	Gene_57275gi_1034029337_gb_LMZG01014133_1_g_57275m_57275	WD40_4|WD40|Pfam_ANAPC4_WD40|Pfam_DDRGK|Pfam_SLC12|Pfam_FancD2|Pfam_Nop14|Pfam_CENP-B_dimeris	Non-specified
				Gene_45253gi_1034032311_gb_LMZG01011159_1_g_45253m_45253	WD40_4|WD40|Pfam_Frtz	Non-specified
	Neobodo designis	312471	4	CAMPEP_0174876114	WD40_4|Pfam_CAF1C_H4-bd|WD40	Non-specified
				CAMPEP_0174835168	WD40_4|WD40|Pfam_CAF1C_H4-bd|Pfam_ANAPC4_WD40|Pfam_YdjM	Non-specified
				CAMPEP_0174842936	WD40_4|WD40|Pfam_ANAPC4_WD40|ire1_9|Pfam_Ge1_WD40|Pfam_PQQ_2|Pfam_Ribosomal_60s	Non-specified
				CAMPEP_0174831978	WD40_4|Pfam_CAF1C_H4-bd|WD40	Non-specified
	Leishmania mexicana	5665	2	LmxM_24_0240_1_p1	WD40_4|Pfam_CAF1C_H4-bd|Pfam_ANAPC4_WD40|WD40	Non-specified
				LmxM_29_0950_1_p1	WD40_4|WD40|Pfam_CAF1C_H4-bd|Pfam_ANAPC4_WD40|Pfam_Ge1_WD40	Non-specified
	Trypanosoma brucei brucei TREU927	185431	3	jgi_Trybru1_467_XM_823479_1	Pfam_CAF1C_H4-bd|WD40	Non-specified
				jgi_Trybru1_6366_XM_840859_1	WD40_4|WD40|Pfam_WD40_like	Non-specified
				jgi_Trybru1_8114_XM_839905_1	WD40_4|WD40|Pfam_ANAPC4_WD40|Pfam_BBS2_Mid|Pfam_Hira|Pfam_PHAT|Pfam_PRIMA1|Pfam_Nup160	Non-specified
	Eutreptiella gymnastica	73025	4	CAMPEP_0113739506	WD40_4|Pfam_CAF1C_H4-bd|WD40	Non-specified
				CAMPEP_0113756966	WD40_4|Pfam_CAF1C_H4-bd|WD40	Non-specified
				CAMPEP_0113773708	WD40_4|WD40	Non-specified
				CAMPEP_0113772172	WD40_4	Tree crown
	Euglena longa	3037	4	GGOE01014712_1_p1	WD40_4|WD40|Pfam_CAF1C_H4-bd	Tree crown
				GGOE01043075_1_p1	WD40_4|Pfam_CAF1C_H4-bd|WD40|Pfam_UL41A	Non-specified
				GGOE01049381_1_p1	WD40_4|Pfam_CAF1C_H4-bd|WD40|Pfam_ANAPC4_WD40|Pfam_eIF2A|Pfam_Nup160	Non-specified
				GGOE01061961_1_p1	WD40_4|Pfam_CAF1C_H4-bd|WD40	Non-specified
	Euglena gracilis var. bacillaris	158060	5	EG_transcript_10109	WD40_4|Pfam_CAF1C_H4-bd|WD40|Pfam_Gmad1	Non-specified
				EG_transcript_10249	WD40_4|Pfam_CAF1C_H4-bd|WD40|Pfam_eIF2A|Pfam_Nup160|Pfam_NinE	Non-specified
				EG_transcript_14220	WD40_4|WD40	Non-specified
				EG_transcript_17534	WD40_4|WD40|Pfam_UL41A|Dak2_2	Non-specified
				EG_transcript_47725	WD40_4|WD40	Non-specified
Metamonada		2611341
	Trimastix marina	137419	1	Gene_11157gnl_Trimastix_PCT_3463g_11157m_11157	WD40_4|WD40|Pfam_ANAPC4_WD40|Pfam_CAF1C_H4-bd	Tree crown
	Monocercomonoides	302781	2	MONOS_373	WD40_4|WD40|Pfam_ANAPC4_WD40|Pfam_7kD_DNA_binding	Non-specified
				MONOS_1378	WD40_4|Pfam_CAF1C_H4-bd|WD40|Pfam_eIF2A|Pfam_Mpp10|Pfam_CDC45	Non-specified
	Streblomastix strix	222440	5	KAA6353232_1	WD40_4|WD40	Non-specified
				KAA6359563_1	WD40_4|Pfam_CAF1C_H4-bd|WD40|Pfam_ANAPC4_WD40	Non-specified
				KAA6381713_1	WD40_4|WD40|Pfam_CAF1C_H4-bd	Non-specified
				KAA6391790_1	WD40_4|WD40	Non-specified
				KAA6395314_1	Pfam_CAF1C_H4-bd|WD40|Pfam_Edc3_linker|Pfam_ANAPC4_WD40	Non-specified
	Tritrichomonas foetus	1144522	3	OHS99105_1	WD40_4|WD40	Non-specified
				OHT04521_1	WD40_4|WD40|Pfam_ANAPC4_WD40|afor_n	Non-specified
				OHT12266_1	WD40_4|WD40	Non-specified
	Trichomonas tenax	43075	1	Gene_25246OCTD01003077_1g_25246m_25246	WD40_4|WD40	Non-specified
	Trichomonas gallinae	56777	1	Gene_18885MRSU01006106_1g_18885m_18885	WD40_4|WD40	Non-specified
	Trichomonas vaginalis G3	412133	2	jgi_Trivag1_49504_XM_001307718_1	WD40_4|WD40|Pfam_ANAPC4_WD40|ire1_9	Non-specified
				jgi_Trivag1_55612_XM_001304539_1	WD40_4|WD40|Pfam_CDC24	Non-specified
	Chilomastix cuspidata	1476591	1	Gene_10827gnl_Chilomastix_cuspidata_2170g_10827m_10827	WD40_4|Pfam_CAF1C_H4-bd|WD40|Pfam_ANAPC4_WD40	Non-specified
	Chilomastix caulleryi	926448	0
	Spironucleus salmonicida	348837	0
	Giardia muris	5742	1	TNJ27406_1	WD40_4|Pfam_CAF1C_H4-bd|WD40|Pfam_HPS3_N	Non-specified
	Giardia lamblia ATCC 50803	184922	1	XP_001704195.1	WD40_4|Pfam_CAF1C_H4-bd|WD40|pas_2|Pfam_HPS3_N	Non-specified
	Giardia intestinalis ATCC 50581	598745	0
	Ergobibamus cyprinoides	926446	0
	Dysnectes brevis	391066	1	Gene_11088gnl_Dysnectes_brevis_5053_a7099	WD40_4|WD40|Pfam_CAF1C_H4-bd|Pfam_ANAPC4_WD40|Pfam_DUF3477|ire1_9	Non-specified
	Kipferlia bialata	797122	1	GCA62968_1	WD40_4|WD40	Non-specified
	unclassified Carpediemonas	2629244	1	Gene_4723gnl_Carplike_NY0171_2965_a3988	WD40_4|WD40|Pfam_SUIM_assoc|ELM2_2|Pfam_BORG_CEP|Pfam_FAM176|CDC37_C_2	Non-specified
	Carpediemonas membranifera	201153	0
	Trepomonas sp. PC1	1076344	1	JAP92951.1	WD40_4|WD40|Pfam_CAF1C_H4-bd|Pfam_Coatomer_WDAD|Pfam_BBS2_N|Pfam_LLGL|Pfam_ANAPC4_WD40|Pfam_DUF5351|Pfam_COBRA	Non-specified
Opisthokonta		33154
	Salpingoeca rosetta	946362	1	XP_004996358_1	WD40_4|Pfam_CAF1C_H4-bd|WD40|Pfam_ANAPC4_WD40|Pfam_eIF2A	Tree crown
	Monosiga brevicollis	81824	2	XP_001743305_1	WD40_4|Pfam_CAF1C_H4-bd|WD40|Pfam_eIF2A|Pfam_ANAPC4_WD40	Tree crown
				XP_001746768_1	WD40_4|Pfam_PQQ_3|Pfam_PHD_2|Pfam_Cwf_Cwc_15|WD40	Non-specified
	Amphimedon queenslandica	400682	3	XP_019851362.1	WD40_4|Pfam_CAF1C_H4-bd|WD40|Pfam_eIF2A|Pfam_ANAPC4_WD40	Tree crown
				XP_019863714.1	WD40_4|WD40	Non-specified
				XP_019863719.1	Pfam_OHA|WD40|WD40_4	Non-specified
	Homo sapiens	9606	4	NP_116245.2	WD40_4	Non-specified
				NP_001185648.1	WD40_4|Pfam_CAF1C_H4-bd|Pfam_ANAPC4_WD40|Pfam_Capsid_NCLDV	Tree crown
				NP_085058.3	WD40_4|RWD2001b|Pfam_Zn_ribbon_17|Pfam_zinc_ribbon_16|Pfam_RWD|Pfam_ANAPC4_WD40|ubc_7|Pfam_zf-rbx1	Non-specified
				NP_001128727.1	WD40_4|Pfam_CAF1C_H4-bd|Pfam_ANAPC4_WD40|Pfam_eIF2A|Pfam_Capsid_NCLDV	Tree crown
	Caenorhabditis elegans	6239	2	NP_492551.1	WD40_4|Pfam_CAF1C_H4-bd|WD40|Pfam_eIF2A	Tree crown
				NP_492552.1	WD40_4|WD40|Pfam_CAF1C_H4-bd|Pfam_ANAPC4_WD40	Tree crown
	Drosophila melanogaster	7227	1	NP_524354.1	WD40_4|Pfam_CAF1C_H4-bd|Pfam_ANAPC4_WD40	Tree crown
	Antonospora locustae	278021	0
	Nematocida parisii	586133	1	jgi_Nempa1_576_NEPG_00579T0	WD40_4|Pfam_CAF1C_H4-bd|WD40|Pfam_ANAPC4_WD40	Non-specified
	Mortierella elongata	310910	2	jgi_Morel2_133224_Morel1_fgenesh1_kg_6_97_Locus2726v1rpkm79_18	WD40_4|Pfam_CAF1C_H4-bd|WD40|Pfam_ANAPC4_WD40|Pfam_eIF2A	Tree crown
				jgi_Morel2_349832_Morel1_CE189818_1335	WD40_4|DUF1086_2	Non-specified
	Rhizophagus irregularis	588596	2	XP_025175698_1	WD40_4|Pfam_CAF1C_H4-bd|WD40|Pfam_eIF2A|Pfam_ANAPC4_WD40	Tree crown
				XP_025175907_1	WD40_4|WD40|Pfam_Lgl_C|Pfam_ANAPC4_WD40|Pfam_Hira|Pfam_IL3Ra_N	Non-specified
	Phycomyces blakesleeanus	4837	3	jgi_Phybl2_114351_e_gw1_15_53_1	WD40_4|Pfam_CAF1C_H4-bd|WD40|Pfam_TnsE_C	Tree crown
				jgi_Phybl2_136534_estExt_Genewise1Plus_C_260086	WD40_4|Pfam_CAF1C_H4-bd|WD40|Pfam_ANAPC4_WD40|Pfam_LigD_N|Pfam_Mucin	Tree crown
				jgi_Phybl2_119602_e_gw1_39_5_1	WD40_4|Pfam_CAF1C_H4-bd|WD40|Pfam_ANAPC4_WD40	Tree crown
	Mucor circinelloides	36080	3	jgi_Mucci2_176236_estExt_Genewise1Plus_C_012401	WD40_4|Pfam_CAF1C_H4-bd|WD40|Pfam_ANAPC4_WD40|endoplus	Tree crown
				jgi_Mucci2_109118_Genemark1_4881_g	WD40_4|Pfam_CAF1C_H4-bd|WD40|Pfam_ANAPC4_WD40	Tree crown
				jgi_Mucci2_109675_Genemark1_5438_g	WD40_4|WD40|Pfam_CAF1C_H4-bd|Pfam_ANAPC4_WD40|Pfam_eIF2A|Pfam_Ge1_WD40|Pfam_DUF3751|Pfam_TFIIIC_delta|Pfam_Leader_Erm	Tree crown
	Schizosaccharomyces pombe	4896	3	NP_587881_1	WD40_4|Pfam_CAF1C_H4-bd|WD40|Pfam_ANAPC4_WD40	Tree crown
				NP_593810_1	Pfam_CAF1C_H4-bd|WD40_4|WD40	Non-specified
				NP_594864_1	WD40_4|WD40|Pfam_CAF1C_H4-bd	Tree crown
	Saccharomyces cerevisiae	4932	2	NP_009754_1	WD40_4|Pfam_CAF1C_H4-bd|WD40|Pfam_ANAPC4_WD40|Pfam_eIF2A|Pfam_SUKH_6	Non-specified
				NP_010858_3	WD40_4|Pfam_CAF1C_H4-bd|WD40	Non-specified
	Tuber melanosporum	39416	1	jgi_Tubme1v2_9619_GSTUMT200001407001	WD40_4|Pfam_CAF1C_H4-bd|WD40|Pfam_ANAPC4_WD40|Pfam_SGL	Tree crown
	Neurospora crassa	5141	1	XP_960994_2	WD40_4|Pfam_CAF1C_H4-bd|WD40|Pfam_ANAPC4_WD40|Pfam_SGL	Tree crown
	Cladonia grayi	27339	1	jgi_Clagr3_7823_CLAGR_007442RA	WD40_4|WD40|Pfam_CAF1C_H4-bd|Pfam_ANAPC4_WD40	Tree crown
	Tremella mesenterica	5217	1	jgi_Treme1_60487_fgeneshTM_pg_2_600	WD40_4|Pfam_CAF1C_H4-bd|WD40|Pfam_ANAPC4_WD40|Pfam_eIF2A	Tree crown
	Cryptococcus neoformans	5207	1	jgi_Cryne_JEC21_1_5473_CNG02800_t01	WD40_4|WD40|Pfam_CAF1C_H4-bd|Pfam_ANAPC4_WD40	Tree crown
	Phanerochaete chrysosporium	5306	1	jgi_Phchr2_3030818_gm1_9035_g	WD40_4|Pfam_CAF1C_H4-bd|WD40|Pfam_ANAPC4_WD40	Tree crown
	Postia placenta	104341	1	jgi_Possti1_355252_CE355251_16102	WD40_4|Pfam_CAF1C_H4-bd|WD40|Pfam_ANAPC4_WD40|Pfam_Frtz	Tree crown
	Pleurotus ostreatus	5322	1	jgi_PleosPC15_2_166538_fgenesh2_pg_3_927	WD40_4|Pfam_CAF1C_H4-bd|WD40|Pfam_eIF2A|Pfam_BBE	Tree crown
	Laccaria amethystina	89243	2	jgi_Lacam2_122091_Lacam1_fgenesh1_pg_62_24	WD40_4|Pfam_CAF1C_H4-bd|WD40|Pfam_F-box-like|Pfam_ANAPC4_WD40	Tree crown
				jgi_Lacam2_1729277_gm1_6401_g	WD40_4|Pfam_CAF1C_H4-bd|WD40|Pfam_ANAPC4_WD40	Tree crown
	Agaricus bisporus	5341	1	jgi_Agabi_varbisH97_2_189306_estExt_fgenesh2_kg_C_10176	WD40_4|Pfam_CAF1C_H4-bd|WD40|Pfam_DUF4637	Tree crown
	Schizophyllum commune	5334	1	jgi_Schco3_2697393_gm1_3002_g	WD40_4|Pfam_CAF1C_H4-bd|WD40	Tree crown
Amoebozoa		2605435
	Entamoeba histolytica	5759	2	jgi_Enthis1_2722_XM_643260_1	WD40_4|WD40|Pfam_CAF1C_H4-bd|Pfam_WD40_3|Pfam_CemA|Pfam_RIG-I_C|Pfam_AAA_11|Pfam_DUF812	Non-specified
				jgi_Enthis1_3614_XM_644202_2	WD40_4|WD40|Pfam_CAF1C_H4-bd|Pfam_eIF2A|Pfam_PrcB_C	Non-specified
	Dictyostelium purpureum	5786	1	XP_003284093.1	WD40_4|Pfam_CAF1C_H4-bd|WD40	Tree crown
Viridiplantae		33090
	Ostreococcus tauri	70448	2	jgi_Ostta4221_3_70399_OT_ostta12g00120T0	WD40_4|Pfam_CAF1C_H4-bd|WD40|Pfam_ANAPC4_WD40	Tree crown
				jgi_Ostta4221_3_75455_OT_ostta07g01420T0	WD40_4|WD40|Pfam_CAF1C_H4-bd	Non-specified
	Micromonas pusilla	38833	2	jgi_MicpuC3v2_6429_wlab_230008_1	WD40_4|WD40|Pfam_CAF1C_H4-bd	Non-specified
				jgi_MicpuC3v2_9055_wlab_195502_1	WD40_4|Pfam_CAF1C_H4-bd|WD40|Pfam_ANAPC4_WD40|Pfam_eIF2A	Tree crown
	Chlamydomonas reinhardtii	3055	3	jgi_Chlre4_158924_acegs_kg_scaffold_31000045	WD40_4|Pfam_CAF1C_H4-bd|WD40|Pfam_ANAPC4_WD40	Non-specified
				jgi_Chlre4_412390_pasa_Sanger_mRNA11361	WD40_4|Pfam_CAF1C_H4-bd|Pfam_RAB3GAP2_N|WD40	Non-specified
				jgi_Chlre4_295046_au_g12766_t1	WD40_4|WD40	Non-specified
	Volvox carteri	3067	3	jgi_Volca1_30886_gw1_1_59_1	WD40_4|WD40	Non-specified
				jgi_Volca1_89205_fgenesh4_pg_C_scaffold_11000228	Pfam_CAF1C_H4-bd|WD40|Pfam_RAB3GAP2_N	Non-specified
				jgi_Volca1_73591_estExt_Genewise1_C_80392	WD40_4|Pfam_CAF1C_H4-bd|WD40|Pfam_ANAPC4_WD40|Pfam_eIF2A	Tree crown
	Coccomyxa subellipsoidea C-169	574566	2	jgi_Coc_C169_1_28532_estExt_Genewise1Plus_C_60099	WD40_4|WD40|Pfam_CAF1C_H4-bd|Pfam_ANAPC4_WD40	Non-specified
				jgi_Coc_C169_1_64204_estExt_Genemark1_C_10335	WD40_4|Pfam_CAF1C_H4-bd|WD40|Pfam_ANAPC4_WD40|Pfam_eIF2A	Tree crown
	Asterochloris sp. Cgr/DA1pho	763042	2	jgi_Astpho2_4904_Aster05833	WD40_4|Pfam_CAF1C_H4-bd|WD40|Pfam_ANAPC4_WD40|Pfam_eIF2A	Tree crown
				jgi_Astpho2_5462_fgenesh1_pm_00077_%23_3_t	WD40_4|WD40|Pfam_CAF1C_H4-bd|Pfam_Ge1_WD40	Non-specified
	Chlorella variabilis	554065	2	XP_005846967.1	WD40_4|Pfam_CAF1C_H4-bd|WD40|Pfam_eIF2A|Pfam_ANAPC4_WD40	Tree crown
				XP_005850900.1	WD40_4|WD40|Pfam_CAF1C_H4-bd|Pfam_ANAPC4_WD40|Pfam_eIF2A	Non-specified
	Physcomitrium patens	3218	5	XP_024360102_1	WD40_4|Pfam_CAF1C_H4-bd|WD40|Pfam_ANAPC4_WD40	Tree crown
				XP_024381728_1	WD40_4|WD40	Non-specified
				XP_024395780_1	WD40_4|WD40|Pfam_CAF1C_H4-bd|Pfam_eIF2A|Pfam_BBS2_Mid|Pfam_ANAPC4_WD40	Non-specified
				XP_024395781_1	WD40_4|WD40|Pfam_CAF1C_H4-bd|Pfam_eIF2A|Pfam_BBS2_Mid|Pfam_ANAPC4_WD40	Non-specified
				XP_024395782_1	WD40_4|WD40|Pfam_CAF1C_H4-bd|Pfam_eIF2A|Pfam_BBS2_Mid|Pfam_ANAPC4_WD40	Non-specified
	Selaginella moellendorffii	88036	5	jgi_Selmo1_134213_e_gw1_124_15_1	WD40_4|WD40|Pfam_CAF1C_H4-bd	Non-specified
				jgi_Selmo1_136329_e_gw1_146_69_1	WD40_4|WD40|Pfam_CAF1C_H4-bd|Pfam_ANAPC4_WD40	Non-specified
				jgi_Selmo1_431142_fgenesh2_pg_C_scaffold_146000032	WD40_4|WD40|Pfam_CAF1C_H4-bd	Non-specified
				jgi_Selmo1_233646_fgenesh1_pm_C_scaffold_47000016	WD40_4|Pfam_CAF1C_H4-bd|WD40|Pfam_ANAPC4_WD40	Tree crown
				jgi_Selmo1_155177_estExt_Genewise1_C_540116	WD40_4|Pfam_CAF1C_H4-bd|WD40|Pfam_ANAPC4_WD40	Tree crown
	Amborella trichopoda	13333	3	XP_006826731_1	WD40_4|WD40|Pfam_CAF1C_H4-bd|Pfam_ANAPC4_WD40	Non-specified
				XP_006836428_1	WD40_4|Pfam_CAF1C_H4-bd|WD40|Pfam_ANAPC4_WD40|Pfam_eIF2A	Tree crown
				XP_006837888_2	WD40_4|Pfam_CAF1C_H4-bd|WD40|CY_4	Tree crown
	Zostera marina	29655	3	Zosma30g00930_1	WD40_4|Pfam_CAF1C_H4-bd|WD40|Pfam_ANAPC4_WD40|Pfam_eIF2A	Tree crown
				Zosma21g01090_1	WD40_4|WD40|Pfam_CAF1C_H4-bd|Pfam_ANAPC4_WD40	Tree crown
				Zosma24g01360_1	WD40_4|WD40|Pfam_CAF1C_H4-bd	Non-specified
	Oryza sativa	4530	3	NP_001044036_1	WD40_4|WD40|Pfam_CAF1C_H4-bd	Non-specified
				NP_001050741_1	WD40_4|Pfam_CAF1C_H4-bd|WD40|Pfam_ANAPC4_WD40|Pfam_eIF2A	Tree crown
				NP_001063810_1	WD40_4|WD40|Pfam_CAF1C_H4-bd|Pfam_ANAPC4_WD40	Tree crown
	Zea mays	4577	12	NP_001105067_1	WD40_4|WD40|Pfam_CAF1C_H4-bd|BING4CT_2	Non-specified
				NP_001105188_1	WD40_4|WD40|Pfam_CAF1C_H4-bd|Pfam_ANAPC4_WD40	Tree crown
				NP_001105191_1	WD40_4|WD40|Pfam_CAF1C_H4-bd|BING4CT_2	Non-specified
				NP_001105556_1	WD40_4|Pfam_CAF1C_H4-bd|WD40|Pfam_ANAPC4_WD40|Pfam_eIF2A	Tree crown
				XP_008645978_1	Pfam_DUF3615|WD40|Pfam_DUF4863	Non-specified
				XP_008651847_1	WD40_4|WD40|Pfam_CAF1C_H4-bd|Pfam_ANAPC4_WD40	Tree crown
				XP_008651848_1	WD40_4|WD40|Pfam_CAF1C_H4-bd|Pfam_ANAPC4_WD40	Tree crown
				XP_008665098_1	WD40_4|Pfam_CAF1C_H4-bd|WD40|Pfam_ANAPC4_WD40|Pfam_eIF2A	Tree crown
				XP_020393497_1	WD40_4|Pfam_CAF1C_H4-bd|WD40|Pfam_ANAPC4_WD40	Tree crown
				XP_020393498_1	WD40_4|Pfam_CAF1C_H4-bd|WD40|Pfam_ANAPC4_WD40	Tree crown
				XP_020402855_1	WD40_4|WD40	Tree crown
				XP_023158051_1	WD40_4|WD40|BING4CT_2	Non-specified
	Populus trichocarpa	3694	7	XP_002306184_2	WD40_4|Pfam_CAF1C_H4-bd|WD40|Pfam_ANAPC4_WD40	Tree crown
				XP_002320581_1	WD40_4|Pfam_CAF1C_H4-bd|WD40|Pfam_ANAPC4_WD40|Pfam_eIF2A|Pfam_DUF960	Tree crown
				XP_024446454_1	WD40_4|WD40|Pfam_CAF1C_H4-bd|Pfam_DUF3798|Tet_JBP_2	Non-specified
				XP_024451936_1	WD40_4|Pfam_CAF1C_H4-bd|WD40|Pfam_ANAPC4_WD40|Pfam_eIF2A	Tree crown
				XP_024452805_1	WD40_4|WD40|Pfam_CAF1C_H4-bd	Non-specified
				XP_024460298_1	WD40_4|WD40|Pfam_CAF1C_H4-bd|Pfam_RBR|Pfam_eIF2A|Pfam_DUF3798	Non-specified
				XP_024463944_1	WD40_4|Pfam_CAF1C_H4-bd|WD40|Pfam_ANAPC4_WD40	Tree crown
	Arabidopsis thaliana	3702	5	AT5G58230	WD40_4|Pfam_CAF1C_H4-bd|Pfam_ANAPC4_WD40|Pfam_eIF2A	Tree crown
				AT2G16780.1	WD40_4|Pfam_CAF1C_H4-bd|Pfam_ANAPC4_WD40|Pfam_Cytochrom_D1|Pfam_DUF2415	Tree crown
				AT4G35050.1	WD40_4|Pfam_CAF1C_H4-bd|Pfam_ANAPC4_WD40|Pfam_eIF2A	Tree crown
				AT2G19520.1	WD40_4|Pfam_CAF1C_H4-bd|Pfam_ANAPC4_WD40|Pfam_DUF3494	Non-specified
				AT4G29730.1	WD40_4|Pfam_CAF1C_H4-bd|Pfam_ANAPC4_WD40	Non-specified
	Eucalyptus grandis	71139	8	Eucgr_J02866_1_p	WD40_4|WD40|Pfam_CAF1C_H4-bd	Non-specified
				Eucgr_J02866_2_p	WD40_4|WD40|Pfam_CAF1C_H4-bd	Non-specified
				Eucgr_J02866_3_p	WD40_4|WD40|Pfam_CAF1C_H4-bd	Non-specified
				Eucgr_J02866_4_p	WD40_4|WD40	Non-specified
				Eucgr_C03901_1_p	WD40_4|WD40|Pfam_CAF1C_H4-bd|Pfam_eIF2A|Pfam_LIN37	Non-specified
				Eucgr_D01137_1_p	WD40_4|Pfam_CAF1C_H4-bd|WD40|Pfam_ANAPC4_WD40|Pfam_eIF2A|Pfam_DUF960	Tree crown
				Eucgr_I01417_1_p	WD40_4|WD40|Pfam_CAF1C_H4-bd|Pfam_ANAPC4_WD40	Tree crown
				Eucgr_I01417_2_p	WD40_4|WD40|Pfam_CAF1C_H4-bd|Pfam_ANAPC4_WD40	Tree crown
Glaucocystophyceae		38254
	Cyanoptyche gloeocystis	77922	2	scaffold_JKHA_2027071_Cyanoptyche_gloeocystis	WD40_4|Pfam_CAF1C_H4-bd|WD40|Pfam_ANAPC4_WD40|Pfam_eIF2A	Non-specified
				scaffold_JKHA_2119916_Cyanoptyche_gloeocystis	WD40_4|WD40	Non-specified
	Cyanophora paradoxa	2762	0
	Gloeochaete wittrockiana	38269	5	CAMPEP_0184371374	WD40_4|Pfam_CAF1C_H4-bd|WD40|Pfam_ANAPC4_WD40|Pfam_eIF2A	Tree crown
				CAMPEP_0184334462	WD40_4	Non-specified
				CAMPEP_0184331814	WD40_4|Pfam_CAF1C_H4-bd|WD40|Pfam_ANAPC4_WD40|Pfam_Ge1_WD40|Pfam_Nucleoporin_N	Tree crown
				CAMPEP_0184336092	WD40_4|WD40|Pfam_CAF1C_H4-bd|Pfam_ANAPC4_WD40|Pfam_Ge1_WD40|Pfam_eIF2A	Non-specified
				CAMPEP_0184339488	WD40_4|Pfam_CAF1C_H4-bd|WD40|Pfam_eIF2A|Pfam_ANAPC4_WD40	Tree crown
Rhodophyta		2763
	Chondrus crispus	2769	2	jgi_Chocri1_2795_XM_005714551_1	WD40_4|Pfam_CAF1C_H4-bd|WD40|Pfam_eIF2A|Pfam_ANAPC4_WD40|Pfam_Cytomega_UL20A	Tree crown
				jgi_Chocri1_5629_XM_005717782_1	WD40_4|WD40|Pfam_CAF1C_H4-bd|Pfam_ATP_bind_3	Non-specified
	Porphyra umbilicalis	2786	2	jgi_Porumb1_2361_rna6285	WD40_4|WD40|Pfam_CAF1C_H4-bd|Pfam_EthD	Non-specified
				jgi_Porumb1_5595_rna8390	WD40_4|WD40|Pfam_ANAPC4_WD40|Pfam_eIF2A	Tree crown
	Cyanidioschyzon merolae	45157	2	jgi_Cyamer1_53635_XM_005539418_1	WD40_4|WD40|Pfam_CAF1C_H4-bd|Pfam_ANAPC4_WD40|Pfam_eIF2A	Tree crown
				jgi_Cyamer1_56690_XM_005538200_1	WD40_4|WD40	Non-specified
	Galdieria sulphuraria	130081	2	jgi_Galsul1_4914_XM_005704125_1	WD40_4|WD40|Pfam_ANAPC4_WD40|Pfam_CAF1C_H4-bd	Non-specified
				jgi_Galsul1_4915_XM_005704126_1	WD40_4|WD40|Pfam_CAF1C_H4-bd|Pfam_ANAPC4_WD40	Tree crown
Rhodelphea		2598125
	Rhodelphis marinus	2584957	4	Rmarinus@m_11611	WD40_4|WD40|Pfam_ANAPC4_WD40	Non-specified
				Rmarinus@m_23100	WD40_4|WD40	Non-specified
				Rmarinus@m_23101	Pfam_CAF1C_H4-bd|WD40	Non-specified
				Rmarinus@m_14661	WD40_4|Pfam_CAF1C_H4-bd|WD40|Pfam_ANAPC4_WD40|Pfam_eIF2A	Tree crown
	Rhodelphis limneticus	2583502	6	TRINITY_DN19626_c0_g1TRINITY_DN19626_c0_g1_i1g_24542m_24542	WD40_4|Pfam_CAF1C_H4-bd|WD40|Pfam_eIF2A	Tree crown
				TRINITY_DN8216_c0_g1TRINITY_DN8216_c0_g1_i1g_10175m_10175	WD40_4|Pfam_CAF1C_H4-bd|WD40|Pfam_eIF2A	Tree crown
				g8963_t1_1	WD40_4|WD40|N1221_2|Pfam_DNA_pol_phi	Non-specified
				TRINITY_DN12872_c0_g1TRINITY_DN12872_c0_g1_i1g_7509m_7509	WD40_4|WD40|Pfam_CAF1C_H4-bd|Tet_JBP_2|Pfam_KptA_kDCL	Non-specified
				g21212_t1_1	WD40_4|WD40|N1221_2|Pfam_DNA_pol_phi	Non-specified
				g10381_t1_1	WD40_4|WD40|Pfam_CAF1C_H4-bd|Pfam_eIF2A	Tree crown
Cryptophyceae		3027
	Cryptophyta sp.	1912852	6	jgi_Crypto2293_1_1760764_gm1_1298_g	Pfam_CAF1C_H4-bd|WD40_4|WD40	Tree crown
				jgi_Crypto2293_1_1770294_gm1_10828_g	WD40_4|WD40|Pfam_DUF1150	Non-specified
				jgi_Crypto2293_1_1794956_gm1_35490_g	WD40_4|WD40	Non-specified
				jgi_Crypto2293_1_1851745_gm1_92279_g	WD40_4|WD40|col_5	Non-specified
				jgi_Crypto2293_1_1949179_fgenesh1_kg_209_53_Locus12246v1rpkm12_16	WD40_4|WD40|Pfam_CAF1C_H4-bd|Pfam_eIF2A|Pfam_ANAPC4_WD40	Tree crown
				jgi_Crypto2293_1_1972494_fgenesh1_kg_670_30_Locus10249v1rpkm15_63	WD40_4|WD40|Pfam_Nup160|Pfam_PQQ_3|ire1_9	Non-specified
	Goniomonas pacifica	195067	4	CAMPEP_0175843770	WD40_4|WD40|Pfam_Gly_rich_SFCGS	Non-specified
				CAMPEP_0175820250	WD40_4|WD40|Pfam_CAF1C_H4-bd|Pfam_eIF2A|Pfam_ANAPC4_WD40	Tree crown
				CAMPEP_0175874868	WD40_4|WD40|Pfam_Gly_rich_SFCGS	Non-specified
				CAMPEP_0175862066	WD40_4|WD40|Pfam_CAF1C_H4-bd	Non-specified
	Hemiselmis andersenii	464988	4	CAMPEP_0114117638	WD40_4|WD40|Pfam_CAF1C_H4-bd	Non-specified
				CAMPEP_0114132332	WD40_4|WD40|Pfam_CAF1C_H4-bd|Pfam_ANAPC4_WD40|Pfam_eIF2A	Tree crown
				CAMPEP_0114175980	WD40_4|WD40|Pfam_PQQ_3	Non-specified
				CAMPEP_0114150422	WD40_4|WD40|Pfam_CAF1C_H4-bd|Pfam_ANAPC4_WD40|Cpl_7_2	Tree crown
	Cryptomonas paramecium	2898	6	CAMPEP_0113707526	WD40_4|Pfam_CAF1C_H4-bdPfam_Peptidase_S9	Tree crown
				CAMPEP_0113691624	WD40_4|Pfam_CAF1C_H4-bdPfam_ANAPC4_WD40	Tree crown
				CAMPEP_0113682948	WD40_4|Pfam_CAF1C_H4-bd	Non-specified
				CAMPEP_0113723344	WD40_4|Pfam_CAF1C_H4-bd	Non-specified
				CAMPEP_0113730132	Pfam_CAF1C_H4-bd|WD40_4	Tree crown
				CAMPEP_0113705266	WD40_4	Non-specified
	Rhodomonas salina	52970	1	CAMPEP_0197552970	WD40_4|Pfam_DUF866	Tree crown
	Proteomonas sulcata	77928	4	CAMPEP_0184327748	WD40_4|WD40|Pfam_Acyl-CoA_dh_2	Non-specified
				CAMPEP_0184315502	WD40_4|WD40	Non-specified
				CAMPEP_0184323398	WD40_4|WD40	Tree crown
				CAMPEP_0184289064	WD40_4|WD40|Pfam_ANAPC4_WD40	Tree crown
	Guillardia theta	55529	8	jgi_Guith1_137213_fgenesh2_pg_24_101	WD40_4|Pfam_CAF1C_H4-bd|WD40	Non-specified
				jgi_Guith1_106610_au_25_g7712	WD40_4|WD40|Pfam_ANAPC4_WD40|Pfam_zf-RING_10|Pfam_RPAP3_C	Non-specified
				jgi_Guith1_107410_au_29_g8512	WD40_4|Pfam_CAF1C_H4-bd|WD40	Non-specified
				jgi_Guith1_107737_au_30_g8839	WD40_4|WD40|Pfam_CAF1C_H4-bd|Pfam_LVIVD	Non-specified
				jgi_Guith1_159747_estExt_fgenesh2_pm_C_410012	WD40_4|WD40|Pfam_CAF1C_H4-bd|Pfam_ANAPC4_WD40|Pfam_eIF2A	Tree crown
				jgi_Guith1_114421_au_75_g15523	WD40_4|WD40|Pfam_ANAPC4_WD40|Pfam_TOBE_2	Non-specified
				jgi_Guith1_114621_au_77_g15723	WD40_4|WD40	Non-specified
				jgi_Guith1_158785_fgenesh2_pm_139_7	WD40_4|Pfam_CAF1C_H4-bd|WD40|Pfam_ANAPC4_WD40|Pfam_Nucleoporin_N	Tree crown
	Hanusia phi	3032	5	CAMPEP_0169489208	WD40_4|WD40|Pfam_CAF1C_H4-bd	Non-specified
				CAMPEP_0169492580	WD40_4|Pfam_CAF1C_H4-bd|WD40|Pfam_ANAPC4_WD40|Pfam_Nucleoporin_N	Tree crown
				CAMPEP_0169494108	WD40_4|WD40|Pfam_CAF1C_H4-bd|Pfam_ANAPC4_WD40|Pfam_eIF2A	Tree crown
				CAMPEP_0169525638	WD40_4|WD40|Pfam_CAF1C_H4-bd	Non-specified
				CAMPEP_0169511318	WD40_4|WD40	Non-specified
	Geminigera cryophila	46947	8	CAMPEP_0179431744	WD40_4|WD40|Pfam_ANAPC4_WD40|Pfam_PQQ_3|ire1_9	Non-specified
				CAMPEP_0179426380	WD40_4|Pfam_CAF1C_H4-bd|WD40|Pfam_ANAPC4_WD40	Tree crown
				CAMPEP_0179453546	WD40_4|Pfam_CAF1C_H4-bd|WD40|Pfam_ANAPC4_WD40|Pfam_Nucleoporin_N	Tree crown
				CAMPEP_0179435840	WD40_4|WD40	Non-specified
				CAMPEP_0179494972	WD40_4|WD40	Non-specified
				CAMPEP_0179495082	WD40_4|WD40	Non-specified
				CAMPEP_0179481626	WD40_4|WD40|Pfam_ANAPC4_WD40	Non-specified
				CAMPEP_0179464370	WD40_4|WD40	Non-specified
Haptophyta		2830
	Chrysoculter rhomboideus	259385	1	CAMPEP_0119417328	WD40_4|Pfam_CAF1C_H4-bd|WD40|Pfam_ANAPC4_WD40	Tree crown
	uncultured pavlovophyte	1291727	1	jgi_Pavlov2436_1_884248_gm1_31316_g	WD40_4|WD40	Tree crown
	Pavlova sp. CCMP459	298111	1	CAMPEP_0185180816	WD40_4|WD40|Pfam_CAF1C_H4-bd|Pfam_ANAPC4_WD40	Tree crown
	Scyphosphaera apsteinii	418940	1	CAMPEP_0119309178	WD40_4|Pfam_CAF1C_H4-bd|WD40|Pfam_ANAPC4_WD40|Pfam_eIF2A|Pfam_Bd3614-deam	Tree crown
	Phaeocystis antarctica	33657	1	CAMPEP_0172980888	WD40_4|Pfam_CAF1C_H4-bd|WD40|Pfam_eIF2A|Pfam_ANAPC4_WD40	Tree crown
	Calcidiscus leptoporus	127549	1	CAMPEP_0119375626	WD40_4|Pfam_CAF1C_H4-bd|WD40|Pfam_ANAPC4_WD40|Pfam_eIF2A	Tree crown
	Coccolithus braarudii	221442	1	CAMPEP_0183332660	WD40_4|Pfam_CAF1C_H4-bd|WD40|Pfam_ANAPC4_WD40|Pfam_eIF2A	Tree crown
	Chrysochromulina tobinii	1460289	1	jgi_Chrsp_1_171175_Ctob_006452T0	WD40_4|Pfam_CAF1C_H4-bd|WD40|Pfam_ANAPC4_WD40|Pfam_eIF2A	Tree crown
	Haptolina ericina	156174	1	CAMPEP_0181206222	WD40_4|Pfam_CAF1C_H4-bd|WD40|Pfam_ANAPC4_WD40|Pfam_eIF2A	Tree crown
	Prymnesium parvum	97485	1	CAMPEP_0182825024	WD40_4|Pfam_CAF1C_H4-bd|WD40|Pfam_ANAPC4_WD40|Pfam_eIF2A|Pfam_Frtz	Tree crown
	Isochrysis galbana	37099	1	CAMPEP_0179807274	WD40_4|Pfam_CAF1C_H4-bd|WD40|Pfam_ANAPC4_WD40|Pfam_eIF2A|Pfam_Nup160	Tree crown
	Chrysotila carterae	13221	1	CAMPEP_0169927212	WD40_4|Pfam_CAF1C_H4-bd|WD40|Pfam_ANAPC4_WD40|Pfam_eIF2A|Pfam_Bd3614-deam	Tree crown
	Emiliania huxleyi	2903	1	jgi_Emihu1_350324_fgenesh_newKGs_kg_5_224_26892781	WD40_4|WD40|Pfam_CAF1C_H4-bd|Pfam_ANAPC4_WD40|Pfam_Bd3614-deam	Tree crown
	Gephyrocapsa oceanica	38817	1	jgi_Giaint1_6428_XM_001704143_1	WD40_4|Pfam_CAF1C_H4-bd|WD40|pas_2|Pfam_HPS3_N	Tree crown
Rhizaria		543769
	Plasmodiophora brassicae	37360	3	CEO99331_1	WD40_4|WD40|Pfam_CAF1C_H4-bd|Pfam_Multi-haem_cyto	Non-specified
				CEP00145_1	WD40_4|WD40|Pfam_CAF1C_H4-bd	Non-specified
				CEP00681_1	WD40_4|Pfam_CAF1C_H4-bd|WD40|Pfam_ANAPC4_WD40|Pfam_Serglycin	Tree crown
	Minchinia chitonis	262233	0
	Sorites sp.	126664	0
	Elphidium margaritaceum	933848	2	CAMPEP_0202702158	WD40_4|WD40	Non-specified
				CAMPEP_0202726428	WD40_4|WD40|Pfam_CAF1C_H4-bd|Pfam_ANAPC4_WD40	Tree crown
	unclassified Rosalina	2617710	2	CAMPEP_0201572032	WD40_4|WD40|Pfam_CAF1C_H4-bd|Pfam_eIF2A|Pfam_ANAPC4_WD40	Tree crown
				CAMPEP_0201582382	WD40_4|WD40	Tree crown
	unclassified Ammonia	2201984	2	CAMPEP_0197081558	WD40_4|WD40|Pfam_ANAPC4_WD40|Pfam_eIF2A	Non-specified
				CAMPEP_0197036854	WD40_4|WD40|Pfam_CAF1C_H4-bd|Pfam_eIF2A|Pfam_ANAPC4_WD40	Tree crown
	Chlorarachnion reptans	29199	4	CAMPEP_0114522052	WD40_4|WD40|Pfam_CAF1C_H4-bd|Pfam_ANAPC4_WD40|Pfam_AKNA	Non-specified
				CAMPEP_0114494056	WD40_4|WD40|Pfam_ANAPC4_WD40|Pfam_CAF1C_H4-bd|Pfam_eIF2A	Non-specified
				CAMPEP_0114496318	WD40_4|WD40|Pfam_ANAPC4_WD40	Non-specified
				CAMPEP_0114519488	WD40_4|Pfam_CAF1C_H4-bd|WD40|Pfam_ANAPC4_WD40|Pfam_eIF2A	Tree crown
	Chlorarachniophyceae sp. BC52	91329	5	CAMPEP_0184486642	WD40_4|WD40	Tree crown
				CAMPEP_0184492032	WD40_4|WD40|Pfam_CAF1C_H4-bd	Non-specified
				CAMPEP_0184490010	WD40_4|WD40	Tree crown
				CAMPEP_0184495092	WD40_4|WD40	Tree crown
				CAMPEP_0184498532	WD40_4|WD40|Pfam_eIF2A|Pfam_ANAPC4_WD40	Non-specified
	Partenskyella glossopodia	552666	5	CAMPEP_0197523072	WD40_4|WD40	Non-specified
				CAMPEP_0197523914	WD40_4|WD40|DDHD_2a	Non-specified
				CAMPEP_0197530618	WD40_4|Pfam_CAF1C_H4-bd|WD40|Pfam_ANAPC4_WD40	Tree crown
				CAMPEP_0197540222	WD40_4|WD40	Non-specified
				CAMPEP_0197538692	WD40_4|WD40|Pfam_ANAPC4_WD40	Non-specified
	Bigelowiella natans	227086	4	jgi_Bigna1_66376_fgenesh1_pg_1_411	WD40_4|Pfam_CAF1C_H4-bd|Pfam_ANAPC4_WD40	Tree crown
				jgi_Bigna1_79245_fgenesh1_pg_61_3	WD40_4	Non-specified
				jgi_Bigna1_75518_fgenesh1_pg_35_50	WD40_4|Pfam_ANAPC4_WD40	Non-specified
				jgi_Bigna1_141214_aug1_61_g15922	WD40_4	Non-specified
	Lotharella globosa	91324	2	CAMPEP_0114060226	WD40_4|WD40|Pfam_COX5B	Non-specified
				CAMPEP_0114057110	WD40_4|Pfam_CAF1C_H4-bd|WD40|Pfam_ANAPC4_WD40|Pfam_eIF2A	Tree crown
	Amorphochlora amoebiformis	1561963	7	CAMPEP_0118598674	WD40_4|WD40	Non-specified
				CAMPEP_0118629672	WD40_4|WD40|Pfam_ANAPC4_WD40|Pfam_eIF2A|Pfam_Cytochrom_D1	Non-specified
				CAMPEP_0118612318	WD40_4|WD40|Pfam_CAF1C_H4-bd|Pfam_ANAPC4_WD40	Tree crown
				CAMPEP_0118596132	WD40_4|WD40|Pfam_CNDH2_M|Pfam_CAF1C_H4-bd	Non-specified
				CAMPEP_0118594244	WD40_4|WD40|Pfam_CAF1C_H4-bd	Non-specified
				CAMPEP_0118604196	WD40_4|WD40|Pfam_CNDH2_M	Non-specified
				CAMPEP_0118623336	WD40_4|WD40	Non-specified
	Gymnochlora sp. CCMP2014	629695	9	CAMPEP_0167744392	WD40_4|WD40|Pfam_CAF1C_H4-bd|Pfam_Inhibitor_I36	Non-specified
				CAMPEP_0167743018	WD40_4|WD40|Pfam_CAF1C_H4-bd|Pfam_DUF4875	Non-specified
				CAMPEP_0167742484	WD40_4|WD40|Pfam_ANAPC4_WD40|Pfam_eIF2A|Pfam_CAF1C_H4-bd	Non-specified
				CAMPEP_0167756464	WD40_4|WD40|Pfam_CAF1C_H4-bd|Pfam_ANAPC4_WD40	Tree crown
				CAMPEP_0167761934	WD40_4|Pfam_CAF1C_H4-bd|WD40|Pfam_ANAPC4_WD40	Tree crown
				CAMPEP_0167764992	WD40_4|WD40|Pfam_ANAPC4_WD40|Pfam_eIF2A|Pfam_CAF1C_H4-bd	Non-specified
				CAMPEP_0167767314	WD40_4|WD40|Pfam_ANAPC4_WD40|Pfam_eIF2A|Pfam_CAF1C_H4-bd	Non-specified
				CAMPEP_0167768110	WD40_4|Pfam_CAF1C_H4-bd|WD40|Pfam_Inhibitor_I36	Non-specified
				CAMPEP_0167769446	WD40_4|WD40|Pfam_Inhibitor_I36	Non-specified
Alveolata		33630
	Perkinsus marinus ATCC 50983	423536	3	XP_002766925_1	WD40_4|Pfam_CAF1C_H4-bd|WD40|Pfam_ANAPC4_WD40|Pfam_eIF2A	Tree crown
				XP_002769482_1	WD40_4|Pfam_CAF1C_H4-bd|WD40|Pfam_ANAPC4_WD40|Pfam_eIF2A	Tree crown
				XP_002780638_1	WD40_4|Pfam_CAF1C_H4-bd|WD40|Pfam_ANAPC4_WD40|Pfam_eIF2A	Tree crown
	Perkinsus sp. BL 2016	2494336	0
	Colponema vietnamica	1492817	8	Gene_11888GILI01007218_1g_11888m_11888	WD40_4|WD40|Pfam_ANAPC4_WD40|Pfam_WD40_like|Pfam_Ge1_WD40|Pfam_PALB2_WD40|Pfam_eIF2A	Non-specified
				Gene_12684GILI01007690_1g_12684m_12684	WD40_4|Pfam_CAF1C_H4-bd|WD40|Pfam_eIF2A	Tree crown
				Gene_26758GILI01016602_1g_26758m_26758	WD40_4|WD40|Pfam_CAF1C_H4-bd	Non-specified
				Gene_26830GILI01016656_1g_26830m_26830	WD40_4|WD40	Non-specified
				Gene_39217GILI01026280_1g_39217m_39217	WD40_4|WD40|Pfam_ANAPC4_WD40	Non-specified
				Gene_47151GILI01033674_1g_47151m_47151	WD40_4|WD40|Pfam_ANAPC4_WD40|Pfam_eIF2A|Pfam_BBS2_Mid|Pfam_Nup160	Non-specified
				Gene_60337GILI01048742_1g_60337m_60337	WD40_4	Non-specified
				Gene_65905GILI01056487_1g_65905m_65905	WD40_4|WD40|Pfam_PCSK9_C2	Non-specified
	Colponemidia sp. Colp-10	2717461	9	Gene_7979GILJ01004196_1g_7979m_7979	WD40_4|Pfam_CAF1C_H4-bd|WD40|Pfam_ANAPC4_WD40	Tree crown
				Gene_11990GILJ01006384_1g_11990m_11990	WD40_4|Pfam_DUF835	Non-specified
				Gene_16308GILJ01008868_1g_16308m_16308	WD40_4|WD40|Pfam_CAF1C_H4-bd|Pfam_ANAPC4_WD40|Pfam_Ge1_WD40	Non-specified
				Gene_34464GILJ01019396_1g_34464m_34464	WD40_4|WD40|Pfam_CAF1C_H4-bd	Non-specified
				Gene_38115GILJ01021790_1g_38115m_38115	WD40_4|WD40|Pfam_ANAPC4_WD40	Non-specified
				Gene_46751GILJ01028935_1g_46751m_46751	WD40_4|WD40|ire1_9|Pfam_TPP_enzyme_N	Non-specified
				Gene_52096GILJ01034818_1g_52096m_52096	Pfam_CAF1C_H4-bd|WD40_4	Non-specified
				Gene_53218GILJ01036247_1g_53218m_53218	WD40_4|WD40	Non-specified
				Gene_62232GILJ01052443_1g_62232m_62232	WD40_4|WD40|Pfam_BBS2_Mid	Non-specified
	Colponemidia sp. Colp-15	2717462	5	Gene_4190GILK01002195_1g_4190m_4190	WD40_4|Pfam_CAF1C_H4-bd|WD40|Pfam_ANAPC4_WD40	Tree crown
				Gene_11054GILK01005930_1g_11054m_11054	WD40_4|WD40|Pfam_CAF1C_H4-bd|Pfam_ANAPC4_WD40|Pfam_Ge1_WD40	Non-specified
				Gene_16384GILK01009116_1g_16384m_16384	WD40_4|WD40|Pfam_Zn_ribbon_17|Pfam_zinc_ribbon_16|RWD2001b|Pfam_RWD	Non-specified
				Gene_30177GILK01019518_1g_30177m_30177	WD40_4|WD40	Non-specified
				Gene_34594GILK01023621_1g_34594m_34594	WD40_4|WD40	Non-specified
	Chromera velia	505693	2	Cvel_23201_t1_p1	WD40_4|WD40|Pfam_SDA1	Tree crown
				Cvel_24562_t1_p1	WD40_4|WD40|Pfam_CAF1C_H4-bd	Non-specified
	Vitrella brassicaformis	1169539	1	Vbra_6703.t1_p1	WD40_4|WD40|Pfam_CAF1C_H4-bd	Tree crown
	Alphamonas edax	2605704	1	Gene_24083GDKI01036072_1g_24083m_24083	WD40_4|Pfam_CAF1C_H4-bd|WD40|Pfam_ANAPC4_WD40	Tree crown
	Colpodella angusta	1541798	5	Gene_4856GDKK01006861_1g_4856m_4856	WD40_4|WD40|Pfam_ANAPC4_WD40|Pfam_BBS2_Mid|Pfam_Nup160	Non-specified
				Gene_13049GDKK01018688_1g_13049m_13049	WD40_4|Pfam_CAF1C_H4-bd|WD40|Pfam_DUF2415	Tree crown
				Gene_14158GDKK01019994_1g_14158m_14158	WD40|Pfam_Nop14	Non-specified
				Gene_15673GDKK01022062_1g_15673m_15673	WD40_4|WD40|Pfam_TPP_enzyme_N	Non-specified
				Gene_18846GDKK01027227_1g_18846m_18846	WD40_4|WD40|Pfam_CAF1C_H4-bd	Non-specified
				Gene_41762GDKK01055295_1g_41762m_41762	WD40_4|Pfam_SGL|Pfam_Corona_NSP4_C	Non-specified
	Voromonas pontica	333133	0
	Stentor coeruleus	5963	5	OMJ70737_1	WD40_4|Pfam_CAF1C_H4-bdPfam_ANAPC4_WD40Pfam_SWIRM-assoc_3pla2_6	Non-specified
				OMJ78988_1	WD40_4|Pfam_CAF1C_H4-bdPfam_ANAPC4_WD40sec14_4|pla2_6	Non-specified
				OMJ66126_1	WD40_4|Pfam_CAF1C_H4-bdPfam_ANAPC4_WD40Pfam_eIF2A|Pfam_DUF3261	Non-specified
				OMJ76773_1	WD40_4|Pfam_CAF1C_H4-bdPfam_ANAPC4_WD40Pfam_eIF2A|Pfam_DUF3261	Non-specified
				OMJ82265_1	WD40_4|Pfam_CAF1C_H4-bdPfam_ANAPC4_WD40	Non-specified
	Protocruzia adherens	223996	6	CAMPEP_0114989708	WD40_4	Tree crown
				CAMPEP_0115037366	WD40_4|Pfam_CAF1C_H4-bd|WD40|Pfam_ANAPC4_WD40	Non-specified
				CAMPEP_0115028654	WD40_4|Pfam_CAF1C_H4-bd|WD40|Pfam_ANAPC4_WD40	Non-specified
				CAMPEP_0115000354	WD40_4|Pfam_CAF1C_H4-bd|WD40|Pfam_ANAPC4_WD40	Non-specified
				CAMPEP_0115034412	Pfam_CAF1C_H4-bd|WD40_4|WD40	Non-specified
				CAMPEP_0114983402	WD40_4|WD40|Pfam_CAF1C_H4-bd	Non-specified
	Oxytricha trifallax	1172189	3	jgi_Oxytri1_3175596_rna17835	WD40_4|WD40|Pfam_CAF1C_H4-bd|Pfam_LAGLIDADG_WhiA|ICA69_2	Non-specified
				jgi_Oxytri1_3178030_rna1536	WD40_4|Pfam_CAF1C_H4-bd|WD40|Pfam_ANAPC4_WD40|Pfam_LigD_N|Pfam_USP8_dimer|Pfam_Nucleoporin_N|Pfam_Ge1_WD40	Non-specified
				jgi_Oxytri1_3178508_rna10797	WD40_4|WD40|Pfam_CAF1C_H4-bd|Pfam_SUKH_6	Non-specified
	Paramecium tetraurelia	5888	7	jgi_Partet1_4754021_XM_001427355_1	WD40_4|WD40|Pfam_CAF1C_H4-bd|Pfam_ANAPC4_WD40|ire1_9	Non-specified
				jgi_Partet1_4754032_XM_001427366_1	WD40_4|Pfam_CAF1C_H4-bd|WD40|Pfam_ANAPC4_WD40	Non-specified
				jgi_Partet1_4757457_XM_001430798_1	WD40_4|WD40	Non-specified
				jgi_Partet1_4783358_XM_001456735_1	WD40_4|WD40|Pfam_CAF1C_H4-bd|Pfam_ANAPC4_WD40	Non-specified
				jgi_Partet1_4784090_XM_001457471_1	WD40_4|WD40|Pfam_CAF1C_H4-bd|Pfam_ANAPC4_WD40|Pfam_SdiA-regulated|Pfam_ComFB|ire1_9	Non-specified
				jgi_Partet1_4788024_XM_001461410_1	WD40_4|Pfam_CAF1C_H4-bd|WD40|Pfam_ANAPC4_WD40|Pfam_eIF2A	Non-specified
				jgi_Partet1_4788034_XM_001461420_1	WD40_4|WD40|Pfam_CAF1C_H4-bd|Pfam_ANAPC4_WD40|Pfam_SdiA-regulated	Non-specified
	Tetrahymena thermophila	5911	2	jgi_Tetthe1_3294479_XM_001026968_3	WD40_4|Pfam_CAF1C_H4-bd|WD40|Pfam_ANAPC4_WD40	Non-specified
				jgi_Tetthe1_3294926_XM_012796318_1	WD40_4|Pfam_CAF1C_H4-bd|WD40|Pfam_ANAPC4_WD40|Pfam_DUF688|Pfam_BSP_II|Pfam_DUF4611|Pfam_RPN2_C|Pfam_PBP1_TM|Pfam_CENP-B_dimeris|Pfam_FAM176	Non-specified
	Apicomplexa sp. symbiont X	2600146	5	Gene_51234GHVR01071248_1g_51234m_51234	WD40_4|Pfam_CAF1C_H4-bd|WD40|Pfam_ANAPC4_WD40|Pfam_eIF2A	Tree crown
				Gene_55562GHVR01076704_1g_55562m_55562	Pfam_CAF1C_H4-bd|WD40_4	Tree crown
				Gene_55564GHVR01076705_1g_55564m_55564	WD40_4|Pfam_CAF1C_H4-bd|WD40|psa	Tree crown
				Gene_55565GHVR01076706_1g_55565m_55565	Pfam_CAF1C_H4-bd|WD40_4	Tree crown
				Gene_131652GHVR01184476_1g_131652m_131652	WD40_4|Pfam_CAF1C_H4-bd|WD40	Non-specified
	Haemoproteus tartakovskyi	707206	3	HtProtein1761	WD40_4|WD40|Pfam_CAF1C_H4-bd	Non-specified
				HtProtein3937	WD40_4|Pfam_CAF1C_H4-bd|WD40|Pfam_Sen15	Non-specified
				HtProtein4373	WD40_4|Pfam_CAF1C_H4-bd|WD40|Pfam_ANAPC4_WD40|Pfam_SGL	Non-specified
	Plasmodium falciparum	5833	3	jgi_Plafal1_5717_XM_001348452_2	WD40_4|Pfam_CAF1C_H4-bd|WD40|Pfam_ANAPC4_WD40	Non-specified
				jgi_Plafal1_7280_XM_001351000_1	WD40_4|Pfam_CAF1C_H4-bd|WD40|Pfam_eIF2A|Pfam_ANAPC4_WD40|Pfam_Itfg2|Pfam_SGL	Non-specified
				jgi_Plafal1_7638_XM_001349970_1	WD40_4|Pfam_CAF1C_H4-bd|WD40|Pfam_Rrn6|Pfam_YmcE_antitoxin	Non-specified
	Babesia bigemina	5866	2	BBBOND_0108790_t26_1_p1	WD40_4|Pfam_CAF1C_H4-bd|WD40|Pfam_ANAPC4_WD40	Non-specified
				BBBOND_0402700_t26_1_p1	WD40_4|WD40|Pfam_CAF1C_H4-bd	Non-specified
	Theileria annulata	5874	2	TA06950_t26_1_p1	WD40_4|Pfam_CAF1C_H4-bd|WD40|Pfam_ANAPC4_WD40|Pfam_BBS2_Mid|Pfam_WD40_like|Pfam_DUF2415	Non-specified
				TA19065_t26_1_p1	WD40_4|Pfam_CAF1C_H4-bd|WD40|Pfam_WD40_like|Pfam_ANAPC4_WD40|ire1_9|Pfam_VID27	Non-specified
	Cytauxzoon felis	27996	1	CF003611_mRNA_p1	WD40_4|Pfam_CAF1C_H4-bd|WD40|Pfam_ANAPC4_WD40|Pfam_DUF5335	Non-specified
	Eleutheroschizon duboscqi	2600145	32	Gene_45850GHVT01034312_1g_45850m_45850	Pfam_CAF1C_H4-bd|WD40_4|WD40	Non-specified
				Gene_45854GHVT01034313_1g_45854m_45854	Pfam_CAF1C_H4-bd|WD40_4|WD40	Non-specified
				Gene_45864GHVT01034317_1g_45864m_45864	Pfam_CAF1C_H4-bd|WD40_4|WD40	Non-specified
				Gene_45869GHVT01034321_1g_45869m_45869	Pfam_CAF1C_H4-bd|WD40_4|WD40	Non-specified
				Gene_45874GHVT01034324_1g_45874m_45874	Pfam_CAF1C_H4-bd|WD40_4|WD40	Non-specified
				Gene_45879GHVT01034325_1g_45879m_45879	Pfam_CAF1C_H4-bd|WD40_4|WD40	Non-specified
				Gene_45883GHVT01034327_1g_45883m_45883	Pfam_CAF1C_H4-bd|WD40_4|WD40	Non-specified
				Gene_63490GHVT01048722_1g_63490m_63490	WD40_4|Pfam_CAF1C_H4-bd|WD40	Non-specified
				Gene_63493GHVT01048723_1g_63493m_63493	WD40_4|Pfam_CAF1C_H4-bd|WD40	Non-specified
				Gene_63496GHVT01048724_1g_63496m_63496	WD40_4|Pfam_CAF1C_H4-bd|WD40	Non-specified
				Gene_63514GHVT01048729_1g_63514m_63514	Pfam_CAF1C_H4-bd|WD40_4|WD40	Non-specified
				Gene_63517GHVT01048731_1g_63517m_63517	Pfam_CAF1C_H4-bd|WD40_4|WD40	Non-specified
				Gene_63523GHVT01048732_1g_63523m_63523	WD40_4|WD40	Non-specified
				Gene_63524GHVT01048733_1g_63524m_63524	Pfam_CAF1C_H4-bd|WD40_4|WD40	Non-specified
				Gene_63527GHVT01048734_1g_63527m_63527	WD40_4|Pfam_CAF1C_H4-bd|WD40	Non-specified
				Gene_63533GHVT01048735_1g_63533m_63533	WD40_4|WD40	Non-specified
				Gene_63534GHVT01048737_1g_63534m_63534	WD40_4|Pfam_CAF1C_H4-bd|WD40	Non-specified
				Gene_63538GHVT01048738_1g_63538m_63538	WD40_4|WD40	Non-specified
				Gene_63549GHVT01048741_1g_63549m_63549	WD40_4|WD40	Non-specified
				Gene_63550GHVT01048742_1g_63550m_63550	WD40_4|Pfam_CAF1C_H4-bd|WD40	Non-specified
				Gene_63553GHVT01048743_1g_63553m_63553	WD40_4|Pfam_CAF1C_H4-bd|WD40	Non-specified
				Gene_63556GHVT01048744_1g_63556m_63556	WD40_4|Pfam_CAF1C_H4-bd|WD40	Non-specified
				Gene_63559GHVT01048745_1g_63559m_63559	Pfam_CAF1C_H4-bd|WD40_4|WD40	Non-specified
				Gene_98936GHVT01077110_1g_98936m_98936	WD40_4	Non-specified
				Gene_124413GHVT01096765_1g_124413m_124413	WD40_4	Non-specified
				Gene_124420GHVT01096766_1g_124420m_124420	Pfam_CAF1C_H4-bd|WD40_4	Non-specified
				Gene_124429GHVT01096768_1g_124429m_124429	WD40_4|WD40|Pfam_ANAPC4_WD40	Non-specified
				Gene_124436GHVT01096769_1g_124436m_124436	Pfam_CAF1C_H4-bd|Pfam_Apt1|WD40_4	Non-specified
				Gene_124441GHVT01096770_1g_124441m_124441	WD40_4|WD40|Pfam_CAF1C_H4-bd|Pfam_Apt1	Non-specified
				Gene_124446GHVT01096771_1g_124446m_124446	WD40_4|WD40|Pfam_CAF1C_H4-bd	Non-specified
				Gene_124451GHVT01096772_1g_124451m_124451	WD40_4|WD40|Pfam_CAF1C_H4-bd|Pfam_Apt1|Pfam_SPX	Non-specified
				Gene_124460GHVT01096774_1g_124460m_124460	WD40_4|WD40|Pfam_ANAPC4_WD40	Non-specified
	Rhytidocystis sp. ex Travisia forbesii	2600139	16	Gene_5858GHVS01004365_1g_5858m_5858	WD40_4|WD40	Non-specified
				Gene_32806GHVS01023910_1g_32806m_32806	WD40_4|Pfam_CAF1C_H4-bd|WD40	Non-specified
				Gene_32809GHVS01023912_1g_32809m_32809	WD40_4|Pfam_CAF1C_H4-bd|WD40	Non-specified
				Gene_32813GHVS01023914_1g_32813m_32813	WD40_4|Pfam_CAF1C_H4-bd|WD40	Non-specified
				Gene_32816GHVS01023915_1g_32816m_32816	WD40_4|Pfam_CAF1C_H4-bd|WD40	Non-specified
				Gene_70931GHVS01052052_1g_70931m_70931	WD40_4|Pfam_CAF1C_H4-bd|WD40|Pfam_Hira	Non-specified
				Gene_70932GHVS01052053_1g_70932m_70932	WD40_4|Pfam_CAF1C_H4-bd|WD40|Pfam_Hira	Non-specified
				Gene_70933GHVS01052054_1g_70933m_70933	WD40_4|Pfam_CAF1C_H4-bd|WD40|Pfam_Hira|Pfam_Gmad1	Non-specified
				Gene_70935GHVS01052055_1g_70935m_70935	WD40_4|WD40|Pfam_ANAPC4_WD40|Pfam_MafB	Non-specified
				Gene_70936GHVS01052056_1g_70936m_70936	WD40_4|Pfam_CAF1C_H4-bd|WD40|Pfam_Hira	Non-specified
				Gene_70937GHVS01052058_1g_70937m_70937	WD40_4|Pfam_CAF1C_H4-bd|WD40|Pfam_ANAPC4_WD40|Pfam_Hira	Non-specified
				Gene_82494GHVS01060493_1g_82494m_82494	Pfam_CAF1C_H4-bd|WD40_4|WD40|Pfam_Hira	Non-specified
				Gene_96053GHVS01069941_1g_96053m_96053	WD40_4|WD40	Non-specified
				Gene_96055GHVS01069946_1g_96055m_96055	WD40_4|WD40	Non-specified
				Gene_96070GHVS01069954_1g_96070m_96070	WD40_4|WD40	Non-specified
				Gene_141264GHVS01102429_1g_141264m_141264	WD40_4|WD40|Pfam_BssS	Non-specified
	Cryptosporidium muris	5808	3	CMU_041170_t26_1_p1	WD40_4|Pfam_CAF1C_H4-bd|WD40	Non-specified
				CMU_012220_t26_1_p1	Pfam_CAF1C_H4-bd|WD40_4|WD40	Non-specified
				CMU_028680_t26_1_p1	WD40_4|Pfam_CAF1C_H4-bd|WD40|Pfam_ANAPC4_WD40|Pfam_DUF4059	Non-specified
	Eimeria falciformis	84963	3	EfaB_MINUS_27413_g2289_t1_p1	WD40_4|Pfam_CAF1C_H4-bd|WD40|Pfam_ATF7IP_BD|Pfam_MafB	Non-specified
				EfaB_MINUS_52892_g2857_t1_p1	WD40_4|WD40|Pfam_ANAPC4_WD40|Pfam_Hira	Non-specified
				EfaB_MINUS_52892_g2857_t2_p1	WD40_4|WD40|Pfam_ANAPC4_WD40|Pfam_Hira	Non-specified
	Toxoplasma gondii	5811	3	jgi_Toxgon1_2888_XM_002367051_2	WD40_4|Pfam_CAF1C_H4-bd|WD40	Non-specified
				jgi_Toxgon1_3311_XM_002370490_2	Pfam_CAF1C_H4-bd|WD40_4|WD40	Non-specified
				jgi_Toxgon1_5545_XM_002368570_2	WD40_4|Pfam_CAF1C_H4-bd|WD40	Non-specified
	Sarcocystis neurona	42890	3	SN3_00201695_mRNA_1_p1	Pfam_CAF1C_H4-bd|WD40_4|WD40|Pfam_ANAPC4_WD40	Non-specified
				SN3_01700085_mRNA_1_p1	Pfam_CAF1C_H4-bd|WD40|Pfam_HPS3_N|Pfam_Med15	Non-specified
				SN3_02300120_mRNA_1_p1	WD40_4|WD40|Pfam_CAF1C_H4-bd|Pfam_BAF1_ABF1	Non-specified
	Selenidium pygospionis	2108191	13	Gene_11354GHVN01002851_1g_11354m_11354	WD40_4|WD40	Tree crown
				Gene_22590GHVN01012867_1g_22590m_22590	WD40_4|WD40|BING4CT_2	Non-specified
				Gene_22592GHVN01012868_1g_22592m_22592	WD40_4|Pfam_CAF1C_H4-bd|WD40|BING4CT_2	Non-specified
				Gene_42662GHVN01028840_1g_42662m_42662	Pfam_CAF1C_H4-bd|WD40_4	Non-specified
				Gene_42666GHVN01028841_1g_42666m_42666	WD40_4	Non-specified
				Gene_42670GHVN01028843_1g_42670m_42670	Pfam_CAF1C_H4-bd|WD40_4|WD40	Non-specified
				Gene_42674GHVN01028844_1g_42674m_42674	WD40_4|Pfam_CAF1C_H4-bd|WD40	Non-specified
				Gene_42687GHVN01028849_1g_42687m_42687	Pfam_CAF1C_H4-bd|WD40_4|WD40	Non-specified
				Gene_42691GHVN01028851_1g_42691m_42691	WD40_4|Pfam_CAF1C_H4-bd|WD40	Non-specified
				Gene_42694GHVN01028852_1g_42694m_42694	WD40_4|WD40|Pfam_Nup160|Pfam_eIF2A	Non-specified
				Gene_42699GHVN01028853_1g_42699m_42699	WD40_4|WD40|Pfam_Nup160|Pfam_eIF2A	Non-specified
				Gene_93853GHVN01065987_1g_93853m_93853	WD40_4|WD40	Non-specified
				Gene_106480GHVN01070096_1g_106480m_106480	WD40_4|WD40	Non-specified
	Digyalum oweni	2598973	9	Gene_20718GHVM01019769_1g_20718m_20718	WD40_4|WD40|Pfam_CAF1C_H4-bd|Pfam_ANAPC4_WD40|Pfam_Ge1_WD40|Pfam_LigD_N	Tree crown
				Gene_20719GHVM01019771_1g_20719m_20719	WD40_4|WD40|Pfam_CAF1C_H4-bd|Pfam_ANAPC4_WD40|Pfam_Ge1_WD40|Pfam_LigD_N	Tree crown
				Gene_21961GHVM01020758_1g_21961m_21961	WD40_4|WD40|Pfam_eIF2A	Non-specified
				Gene_21973GHVM01020762_1g_21973m_21973	WD40_4|Pfam_CAF1C_H4-bd|WD40|Pfam_eIF2A|Pfam_PBP1_TM|Pfam_Sigma70_ner	Non-specified
				Gene_37790GHVM01040516_1g_37790m_37790	WD40_4|WD40|Pfam_CAF1C_H4-bd|Pfam_ANAPC4_WD40|Pfam_Ge1_WD40	Non-specified
				Gene_37796GHVM01040519_1g_37796m_37796	WD40_4|WD40|Pfam_CAF1C_H4-bd|Pfam_ANAPC4_WD40|Pfam_Ge1_WD40	Non-specified
				Gene_37802GHVM01040521_1g_37802m_37802	WD40_4|WD40|Pfam_CAF1C_H4-bd|Pfam_ANAPC4_WD40|Pfam_Ge1_WD40	Non-specified
				Gene_37808GHVM01040523_1g_37808m_37808	WD40_4|WD40|Pfam_CAF1C_H4-bd|Pfam_ANAPC4_WD40|Pfam_Ge1_WD40	Non-specified
				Gene_62519GHVM01072729_1g_62519m_62519	WD40_4|WD40|Pfam_ANAPC4_WD40|Pfam_eIF2A|Pfam_CAF1C_H4-bd	Tree crown
	Gregarina niphandrodes	110365	1	XP_011132221_1	WD40_4|Pfam_CAF1C_H4-bd|WD40	Non-specified
	Siedleckia nematoides	2107685	16	Gene_250722GHVV01019451_1g_250722m_250722	WD40_4|WD40|Pfam_DUF4842|Pfam_Ge1_WD40|Pfam_YdfA_immunity	Non-specified
				Gene_96122GHVV01267001_1g_96122m_96122	Pfam_CAF1C_H4-bd|WD40_4	Non-specified
				Gene_261258GHVV01267003_1g_261258m_261258	Pfam_CAF1C_H4-bd|WD40_4	Non-specified
				Gene_114301GHVV01267006_1g_114301m_114301	WD40_4|WD40	Non-specified
				Gene_254158GHVV01267010_1g_254158m_254158	Pfam_CAF1C_H4-bd|WD40_4	Non-specified
				Gene_153046GHVV01267011_1g_153046m_153046	WD40_4|WD40	Non-specified
				Gene_235361GHVV01267014_1g_235361m_235361	WD40_4|WD40	Non-specified
				Gene_42155GHVV01267016_1g_42155m_42155	WD40_4|WD40	Non-specified
				Gene_14581GHVV01267017_1g_14581m_14581	WD40_4|WD40	Non-specified
				Gene_71GHVV01341576_1g_71m_71	WD40_4|WD40	Non-specified
				Gene_119214GHVV01341578_1g_119214m_119214	WD40_4|WD40|Pfam_CAF1C_H4-bd|Pfam_ANAPC4_WD40	Non-specified
				Gene_88738GHVV01349705_1g_88738m_88738	WD40_4|WD40|Pfam_ANAPC4_WD40|Pfam_eIF2A	Tree crown
				Gene_219317GHVV01391921_1g_219317m_219317	WD40_4|WD40	Non-specified
				Gene_86153GHVV01391922_1g_86153m_86153	WD40_4|WD40	Non-specified
				Gene_9063GHVV01391927_1g_9063m_9063	WD40_4|Pfam_CAF1C_H4-bd|Pfam_ANAPC4_WD40|WD40	Non-specified
				Gene_9057GHVV01391935_1g_9057m_9057	WD40_4|Pfam_CAF1C_H4-bd|Pfam_ANAPC4_WD40|WD40	Non-specified
	Cephaloidophora cf. communis	947086	3	Gene_20536GHVH01011653_1g_20536m_20536	WD40_4|Pfam_CAF1C_H4-bd|WD40	Non-specified
				Gene_20541GHVH01011655_1g_20541m_20541	WD40_4|WD40|Pfam_Arg_repressor_C|Pfam_DUF2415	Non-specified
				Gene_20543GHVH01011656_1g_20543m_20543	WD40_4|WD40|Pfam_CAF1C_H4-bd|Pfam_DUF2415	Non-specified
	Ancora sagittata	1892433	2	Gene_34650GHVO01034770_1g_34650m_34650	WD40_4|WD40|litaf	Tree crown
				Gene_64864GHVO01067658_1g_64864m_64864	WD40_4|WD40|Pfam_CAF1C_H4-bd|Pfam_ANAPC4_WD40|Pfam_eIF2A	Tree crown
	Lankesteria abbotti	340204	2	CAMPEP_0113853922	WD40_4|WD40|Pfam_ANAPC4_WD40|CBM49_2	Non-specified
				CAMPEP_0113846704	WD40_4|WD40	Non-specified
	Ascogregarina taiwanensis	158379	0
	Polyrhabdina sp. WS-2016	2600141	2	Gene_23727GHVP01026856_1g_23727m_23727	WD40_4|Pfam_CAF1C_H4-bd|WD40|Pfam_AlaDh_PNT_C	Non-specified
				Gene_48544GHVP01054292_1g_48544m_48544	WD40_4|Pfam_CAF1C_H4-bd|WD40|Pfam_eIF2A|Pfam_Glyco_hydro_2|dm4_12	Non-specified
	Prorocentrum minimum	39449	1	CAMPEP_0176790484	WD40|WD40_4	Non-specified
	Dinophysis acuminata	47934	2	CAMPEP_0179230384	WD40_4|WD40|Pfam_ANAPC4_WD40|Pfam_PALB2_WD40|GluR_Homer_bdg_2	Non-specified
				CAMPEP_0179302958	WD40_4|WD40|Pfam_CAF1C_H4-bd|Pfam_ANAPC4_WD40|GluR_Homer_bdg_2	Non-specified
	Noctiluca scintillans	2966	2	CAMPEP_0194547636	WD40_4|WD40|Pfam_CAF1C_H4-bd|Pfam_ANAPC4_WD40|Pfam_Frtz	Non-specified
				CAMPEP_0194541940	WD40_4|Pfam_CAF1C_H4-bd|WD40	Non-specified
	Oxyrrhis marina	2969	0
	Pyrocystis lunula	2972	0
	Amoebophrya sp.	88552	0
	Symbiodinium microadriaticum	2951	2	jgi_Symmic1_10244_rna37331	WD40_4|WD40|Pfam_CAF1C_H4-bd|Pfam_eIF2A|Pfam_ANAPC4_WD40	Non-specified
				jgi_Symmic1_16587_rna12277	Pfam_SLS|WD40_4|Pfam_KH_1|kh_6|Pfam_zf-ribbon_3	Non-specified
	Pelagodinium beii	43686	1	CAMPEP_0197660612	WD40_4|WD40|Pfam_CAF1C_H4-bd	Non-specified
	Polarella glacialis	89957	1	CAMPEP_0115111528	WD40_4|WD40|Pfam_CAF1C_H4-bd	Non-specified
	Apocalathium aciculiferum	268820	1	CAMPEP_0183400598	WD40_4|WD40|Pfam_CAF1C_H4-bd|Pfam_ANAPC4_WD40	Non-specified
	Scrippsiella trochoidea	71861	1	CAMPEP_0115192122	WD40_4|WD40|Pfam_CAF1C_H4-bd	Non-specified
	Thoracosphaera heimii	2923	0
	Brandtodinium nutricula	1333877	1	CAMPEP_0198502042	WD40_4|WD40|Pfam_CAF1C_H4-bd|Pfam_ANAPC4_WD40	Non-specified
	Lessardia elongata	210733	0
	Heterocapsa rotundata	89963	0
	Kryptoperidinium foliaceum	160619	3	CAMPEP_0167962648	WD40_4|Pfam_CAF1C_H4-bd|WD40|Pfam_eIF2A|Pfam_ANAPC4_WD40	Tree crown
				CAMPEP_0167840608	WD40_4|Pfam_CAF1C_H4-bd|WD40|Pfam_eIF2A|Pfam_ANAPC4_WD40	Tree crown
				CAMPEP_0167893080	WD40_4|WD40|Pfam_ANAPC4_WD40|Pfam_DUF2829	Non-specified
	Durinskia baltica	400756	1	CAMPEP_0170381014	WD40_4|WD40|Pfam_CAF1C_H4-bd|Pfam_ANAPC4_WD40|Pfam_eIF2A	Tree crown
	Karenia brevis	156230	2	CAMPEP_0173759072	WD40_4|WD40|Pfam_CAF1C_H4-bd	Non-specified
				CAMPEP_0173643848	WD40_4|WD40|Pfam_DUF2415|Pfam_CAF1C_H4-bd|Pfam_Hira	Non-specified
	Karlodinium veneficum	407301	2	CAMPEP_0169076140	WD40_4|WD40|Pfam_CAF1C_H4-bd|Pfam_CCDC142	Non-specified
				CAMPEP_0169070646	WD40_4|WD40|Pfam_CAF1C_H4-bd|Pfam_ANAPC4_WD40|Pfam_Nup160|Pfam_Gln_deamidase_2	Non-specified
	Gymnodinium catenatum	39447	3	CAMPEP_0117617928	WD40_4|WD40|Pfam_ANAPC4_WD40|Pfam_Ge1_WD40|Pfam_WD40_like	Non-specified
				CAMPEP_0117512124	WD40_4|Pfam_CAF1C_H4-bd|WD40|Pfam_Rav1p_C	Non-specified
				CAMPEP_0117465134	WD40_4|WD40|Pfam_ANAPC4_WD40|Pfam_Ge1_WD40|Pfam_WD40_like	Non-specified
	Togula jolla	285029	1	CAMPEP_0170616850	WD40_4|WD40|Pfam_CAF1C_H4-bd|Pfam_ANAPC4_WD40|Pfam_Rav1p_C	Non-specified
	Gyrodinium dominans	285985	0
	Amphidinium carterae	2961	1	CAMPEP_0176610716	WD40_4|WD40|Pfam_CAF1C_H4-bd|Pfam_ANAPC4_WD40	Non-specified
	Lingulodinium polyedra	160621	1	CAMPEP_0117942992	WD40_4|WD40|Pfam_CAF1C_H4-bd|Pfam_ANAPC4_WD40	Non-specified
	Crypthecodinium cohnii	2866	0
	Azadinium spinosum	632150	1	CAMPEP_0180451052	WD40_4|WD40|Pfam_CAF1C_H4-bd|Pfam_ANAPC4_WD40	Non-specified
	Tripos fusus	2916	1	CAMPEP_0172890756	WD40_4|WD40|Pfam_CAF1C_H4-bd	Non-specified
	Gambierdiscus australes	439317	1	CAMPEP_0171133862	WD40_4|WD40|Pfam_ANAPC4_WD40	Non-specified
	Pyrodinium bahamense	73915	3	CAMPEP_0179022462	WD40_4|WD40|Pfam_CAF1C_H4-bd|Pfam_ANAPC4_WD40	Non-specified
				CAMPEP_0179205326	WD40_4|WD40|ire1_9|Pfam_ANAPC4_WD40|Pfam_PQQ_2|Pfam_PQQ_3|Pfam_PQQ|Pfam_IQCJ-SCHIP1	Non-specified
				CAMPEP_0179066748	WD40_4|WD40|Pfam_PQQ|ire1_9|Pfam_PQQ_2|Pfam_ANAPC4_WD40|Pfam_IQCJ-SCHIP1|Pfam_PQQ_3	Non-specified
	Protoceratium reticulatum	133427	2	CAMPEP_0168357122	WD40_4|WD40|Pfam_CAF1C_H4-bd	Non-specified
				CAMPEP_0168359656	WD40_4|WD40|Pfam_CAF1C_H4-bd	Non-specified
	Alexandrium monilatum	311494	2	CAMPEP_0175326758	WD40_4|WD40|Pfam_CAF1C_H4-bd|Pfam_ANAPC4_WD40	Non-specified
				CAMPEP_0175241294	WD40_4|WD40|Pfam_CAF1C_H4-bd|Pfam_ANAPC4_WD40	Non-specified
	Gonyaulax spinifera	66791	1	CAMPEP_0197946548	WD40_4|WD40|Pfam_CAF1C_H4-bd|Pfam_ANAPC4_WD40|Pfam_Nup160	Non-specified
Stramenopila		33634
	Picophagus	2547585	1	picophagus_DN1650_c7_g1_i1_p1	WD40_4|Pfam_CAF1C_H4-bd|WD40|Pfam_ANAPC4_WD40	Tree crown
	Hyphochytrium catenoides	42384	1	maker_scaffold1476_cov570_snap_gene_0_17_mRNA_1	WD40_4|WD40|Pfam_eIF2A|Pfam_ANAPC4_WD40	Tree crown
	Pinguiococcus pyrenoidosus	172671	2	CAMPEP_0197371582	WD40_4|Pfam_CAF1C_H4-bd|WD40|Pfam_ANAPC4_WD40|Pfam_eIF2A	Tree crown
				CAMPEP_0197367738	WD40_4|WD40	Tree crown
	Schizocladia	196140	1	schizocladia_c4335_p1	WD40_4|WD40|Pfam_eIF2A|Pfam_ANAPC4_WD40	Tree crown
	uncultured Leukarachnion	1487845	3	leukarachnion_DN564_c0_g1_i2_p2	WD40_4|Pfam_CAF1C_H4-bd|WD40|Pfam_eIF2A|Pfam_ANAPC4_WD40	Non-specified
				leukarachnion_DN564_c0_g1_i3_p2	WD40_4|Pfam_CAF1C_H4-bd|WD40|Pfam_eIF2A|Pfam_ANAPC4_WD40	Non-specified
				leukarachnion_DN564_c0_g1_i4_p1	WD40_4|Pfam_CAF1C_H4-bd|WD40|Pfam_eIF2A|Pfam_ANAPC4_WD40	Non-specified
	Pythium brassicum	1485010	2	TYZ58325_1	WD40_4|WD40|Pfam_W_rich_C	Non-specified
				TYZ58361_1	WD40_4|Pfam_CAF1C_H4-bd|WD40|Pfam_eIF2A|Pfam_ANAPC4_WD40	Tree crown
	Saprolegnia diclina	112098	2	XP_008604681_1	WD40_4|WD40|Pfam_Pap_E4	Non-specified
				XP_008621591_1	WD40_4|Pfam_CAF1C_H4-bd|WD40|Pfam_eIF2A|Pfam_ANAPC4_WD40|Pfam_Pax7	Tree crown
	Saprolegnia parasitica	101203	2	jgi_Sappar1_30602_rna8799	WD40_4|WD40	Non-specified
				jgi_Sappar1_35316_rna11550	WD40_4|Pfam_CAF1C_H4-bd|WD40|Pfam_eIF2A|Pfam_ANAPC4_WD40|Pfam_Pax7	Tree crown
	Nothophytophthora	2025987	2	RLN27238_1	WD40_4|WD40|Pfam_CAF1C_H4-bd|Pfam_eIF2A|Pfam_ANAPC4_WD40	Tree crown
				RLN73255_1	WD40_4|WD40|Pfam_CAF1C_H4-bd|Pfam_eIF2A|Pfam_ANAPC4_WD40	Tree crown
	Phytophthora sojae	67593	2	jgi_Physo3_260120_Physo2_s_469725	WD40_4|Pfam_CAF1C_H4-bd|WD40|Pfam_eIF2A|Pfam_ANAPC4_WD40	Tree crown
				jgi_Physo3_556908_estExt_Genewise1Plus_C_2_t90249	WD40_4|Pfam_HAD_2|WD40|Pfam_CAF1C_H4-bd|Pfam_Hydrolase|Pfam_HAD|Pfam_ANAPC4_WD40|Pfam_Hydrolase_6|Pfam_Hydrolase_like	Tree crown
	Peronospora effusa	542832	1	RQM17644_1	WD40_4|Pfam_CAF1C_H4-bd|WD40|Pfam_HAD_2|Pfam_Hydrolase|Pfam_HAD|Pfam_eIF2A|Pfam_ANAPC4_WD40|Pfam_Hydrolase_6|Pfam_Hydrolase_like	Tree crown
	Bremia lactucae	4779	1	TDH65454_1	WD40_4|Pfam_CAF1C_H4-bd|WD40|Pfam_eIF2A|Pfam_ANAPC4_WD40	Tree crown
	Pelagophyceae sp.	1982007	2	jgi_Pelago2097_1_457243_estExt_Genewise1_C_50354	WD40_4|WD40|Pfam_CAF1C_H4-bd|Pfam_ANAPC4_WD40	Non-specified
				jgi_Pelago2097_1_459664_estExt_Genewise1_C_130376	WD40_4|Pfam_CAF1C_H4-bd|WD40|Pfam_ANAPC4_WD40	Tree crown
	Sarcinochrysis sp. CCMP770	1411683	1	CAMPEP_0197414880	WD40_4|Pfam_CAF1C_H4-bd|WD40|Pfam_eIF2A	Tree crown
	Chrysoreinhardia sp. CCMP2950	1411690	2	CAMPEP_0185710242	WD40_4	Non-specified
				CAMPEP_0185688764	WD40_4|WD40|Pfam_ANAPC4_WD40|Pfam_eIF2A	Tree crown
	Aureococcus anophagefferens	44056	3	jgi_Auran1_70326	WD40_4|Pfam_CAF1C_H4-bd|WD40|Pfam_ANAPC4_WD40	Tree crown
				jgi_Auran1_32735	WD40_4|Pfam_CAF1C_H4-bd|WD40	Non-specified
				jgi_Auran1_72762	WD40_4|Pfam_CAF1C_H4-bd|WD40|Pfam_ANAPC4_WD40|Pfam_UL41A	Tree crown
	Aureoumbra lagunensis	44058	3	CAMPEP_0197298188	WD40_4|WD40|Pfam_CAF1C_H4-bd	Non-specified
				CAMPEP_0197293668	WD40_4|WD40|Pfam_Tox-PLDMTX	Tree crown
				CAMPEP_0197288416	WD40_4|WD40|Pfam_Androgen_recep|Pfam_ANAPC4_WD40	Tree crown
	Pelagomonas calceolata	35677	2	CAMPEP_0195902650	WD40_4|WD40|Pfam_CAF1C_H4-bd|Pfam_ANAPC4_WD40|Pfam_DUF4842	Tree crown
				CAMPEP_0195914112	WD40_4|Pfam_CAF1C_H4-bd|WD40|BING4CT_2	Non-specified
	Pelagococcus subviridis	35679	3	CAMPEP_0195687258	WD40_4|Pfam_CAF1C_H4-bd|WD40|BING4CT_2	Non-specified
				CAMPEP_0195674490	WD40_4|Pfam_CAF1C_H4-bd|WD40|Pfam_DUF4842|Pfam_ANAPC4_WD40	Tree crown
				CAMPEP_0195667156	WD40_4|WD40|Pfam_CAF1C_H4-bd|Pfam_ANAPC4_WD40	Tree crown
	environmental samples	282481	0
	Cafileria marina	2557541	2	NODE_2129_length_2962_cov_8_46164_p1	WD40_4|Pfam_CAF1C_H4-bd|WD40	Non-specified
				NODE_2688_length_2555_cov_138_442_p1	WD40_4|Pfam_CAF1C_H4-bd|WD40|Pfam_ANAPC4_WD40	Tree crown
	Cafeteria roenbergensis	33653	2	KAA0146889_1	Pfam_CAF1C_H4-bd|WD40_4|DDHD_2a|Pfam_IMUP	Non-specified
				KAA0150594_1	WD40_4|Pfam_CAF1C_H4-bd|WD40|Pfam_ANAPC4_WD40|Pfam_SR-25|DDHD_2a|MAGE_N_2	Tree crown
	labyrinthulid quahog parasite QPX	96639	3	CAMPEP_0203759874	WD40_4|WD40|Pfam_eIF2A|Pfam_CAF1C_H4-bd|Pfam_ANAPC4_WD40|Pfam_DCP1|Pfam_RNA_helicase|Pfam_Frtz	Non-specified
				CAMPEP_0203754624	Pfam_CAF1C_H4-bd|WD40_4|WD40	Non-specified
				CAMPEP_0203754246	WD40_4|Pfam_CAF1C_H4-bd|WD40|Pfam_ANAPC4_WD40|Pfam_eIF2A|hmg17neu4	Tree crown
	Aurantiochytrium limacinum	87102	3	jgi_Aurli1_52700_gw1_1_384_1	WD40_4|WD40|Pfam_CAF1C_H4-bd	Non-specified
				jgi_Aurli1_137853_estExt_fgenesh1_kg_C_50049	WD40_4|Pfam_CAF1C_H4-bd|WD40	Tree crown
				jgi_Aurli1_85801_e_gw1_31_7_1	WD40_4|WD40|Pfam_CAF1C_H4-bd	Non-specified
	Aplanochytrium kerguelense	87111	4	jgi_Aplke1_52484_fgenesh1_pg_1_81	WD40_4|Pfam_CAF1C_H4-bd|WD40	Non-specified
				jgi_Aplke1_44840_fgenesh1_kg_6_239_isotig07095	WD40_4|Pfam_CAF1C_H4-bd|WD40|Pfam_eIF2A|Pfam_ANAPC4_WD40|Pfam_Glyco_hydro_2	Tree crown
				jgi_Aplke1_56371_fgenesh1_pg_12_89	WD40_4|WD40|Pfam_CAF1C_H4-bd|Pfam_EELM2|Pfam_Otopetrin|Pfam_Presenilin|Pfam_LCD1|Pfam_Zip|Pfam_SelP_N	Non-specified
				jgi_Aplke1_45209_fgenesh1_kg_8_32_isotig07209	WD40_4|WD40|Pfam_ANAPC4_WD40|ph_extension_3	Non-specified
	Schizochytrium aggregatum	4773	2	jgi_Schag1_80043_fgenesh1_kg_2_67_isotig06560	WD40_4|Pfam_CAF1C_H4-bd|WD40	Tree crown
				jgi_Schag1_84238_fgenesh1_kg_25_41_isotig05325	WD40_4|WD40|Pfam_CAF1C_H4-bd	Non-specified
	Thraustochytrium sp. LLF1b	1112570	1	CAMPEP_0184507658	WD40_4|Pfam_CAF1C_H4-bd|WD40	Tree crown
	Synchroma pusillum	1181717	1	CAMPEP_0198441084	WD40_4|Pfam_CAF1C_H4-bd|WD40|Pfam_eIF2A|Pfam_ANAPC4_WD40	Tree crown
	Phaeothamnion	77033	1	phaeothamnionc3876_p2	WD40_4|WD40|Pfam_CAF1C_H4-bd	Non-specified
	Triparma pacifica	91992	2	CAMPEP_0118636648	WD40_4|WD40	Non-specified
				CAMPEP_0118651498	WD40_4|WD40|Pfam_CAF1C_H4-bd|Pfam_ANAPC4_WD40	Tree crown
	Bolidomonas sp. RCC2347	1606585	1	CAMPEP_0197552970	WD40_4|WD40|Pfam_DUF866	Tree crown
	unclassified Mallomonas	2637965	1	CAMPEP_0182431110	WD40_4|Pfam_CAF1C_H4-bd|WD40|Pfam_ANAPC4_WD40|Pfam_eIF2A	Tree crown
	uncultured Poterioochromonas	341152	3	jgi_Ochro2298_1_399050_gm1_10165_g	WD40_4|Pfam_CAF1C_H4-bd|WD40|Pfam_eIF2A|Pfam_ANAPC4_WD40	Tree crown
				jgi_Ochro2298_1_409450_gm1_20565_g	WD40_4|WD40|Pfam_ANAPC4_WD40	Non-specified
				jgi_Ochro2298_1_460118_fgenesh1_kg_11480_1_Locus13349v2rpkm1_31	WD40_4|WD40|rhod_4	Tree crown
	Ochromonadaceae sp. CCMP2298	483371	3	CAMPEP_0173207740	WD40_4|WD40|Pfam_CAF1C_H4-bd|rhod_4|Pfam_ANAPC4_WD40|Pfam_eIF2A	Tree crown
				CAMPEP_0173194766	WD40_4|Pfam_CAF1C_H4-bd|WD40|Pfam_eIF2A|Pfam_ANAPC4_WD40	Tree crown
				CAMPEP_0173195594	WD40_4|WD40|rhod_4|Pfam_ANAPC4_WD40|Pfam_eIF2A	Tree crown
	Vaucheria litorea	109269	2	CAMPEP_0171451988	WD40_4|Pfam_CAF1C_H4-bd|WD40|Pfam_ANAPC4_WD40	Tree crown
				CAMPEP_0171460588	WD40_4|Pfam_CAF1C_H4-bd|WD40|Pfam_ANAPC4_WD40	Tree crown
	Ectocarpus siliculosus	2880	3	jgi_Ectsil1_17494_rna8098	WD40_4|WD40|Pfam_ANAPC4_WD40|Pfam_Sec16_C|ire1_9	Non-specified
				jgi_Ectsil1_18935_rna4084	WD40_4|WD40	Non-specified
				jgi_Ectsil1_32188_rna4781	WD40_4|WD40|Pfam_CAF1C_H4-bd	Tree crown
	unclassified Discosporangium	2642768	0
	Chattonella subsalsa	44440	0
	Fibrocapsa japonica	94617	1	CAMPEP_0113947526	WD40_4|WD40|Pfam_CAF1C_H4-bd|Pfam_ANAPC4_WD40|Pfam_eIF2A|Pfam_NOA36	Tree crown
	Heterosigma akashiwo NIES-293	536047	2	CAMPEP_0116807794	WD40_4|WD40	Non-specified
				CAMPEP_0116785758	WD40_4|WD40|Pfam_ANAPC4_WD40	Tree crown
	Rhizochromulina marina	1034831	1	CAMPEP_0118971446	WD40_4|Pfam_CAF1C_H4-bd|WD40|Pfam_ANAPC4_WD40|Pfam_Myosin-VI_CBD	Tree crown
	Florenciella parvula	236787	1	CAMPEP_0182540058	WD40_4|WD40|Pfam_ANAPC4_WD40	Tree crown
	Pedinellales sp. CCMP2098	483369	1	CAMPEP_0171628936	WD40_4|WD40	Tree crown
	Pteridomonas danica	38822	7	CAMPEP_0114368046	WD40_4|WD40|Pfam_ANAPC4_WD40|Pfam_PALB2_WD40|Pfam_Nup160|Pfam_Trypan_PARP|ire1_9|Pfam_DUF4618|Pfam_Med15_fungi	Non-specified
				CAMPEP_0114369670	WD40_4|WD40|Pfam_ANAPC4_WD40|Pfam_PALB2_WD40|Pfam_Nup160|Pfam_Trypan_PARP|ire1_9|Pfam_DUF4618|Pfam_Med15_fungi	Non-specified
				CAMPEP_0114330244	WD40_4|WD40|Pfam_ANAPC4_WD40|Pfam_PALB2_WD40|Pfam_Nup160|Pfam_Trypan_PARP|ire1_9|Pfam_DUF4618|Pfam_Med15_fungi	Non-specified
				CAMPEP_0114371738	WD40_4|WD40|Pfam_ANAPC4_WD40|Pfam_PALB2_WD40|Pfam_Nup160|Pfam_Trypan_PARP|ire1_9|Pfam_DUF4618|Pfam_Med15_fungi	Non-specified
				CAMPEP_0114358832	WD40_4|Pfam_CAF1C_H4-bd|WD40	Non-specified
				CAMPEP_0114334914	WD40_4|WD40|Pfam_CAF1C_H4-bd|Pfam_eIF2A|Pfam_ANAPC4_WD40	Tree crown
				CAMPEP_0114375702	WD40_4|Pfam_CAF1C_H4-bd|WD40	Non-specified
	Pseudopedinella elastica	35684	3	CAMPEP_0172611422	WD40_4|WD40|Pfam_CAF1C_H4-bd|Pfam_ANAPC4_WD40	Tree crown
				CAMPEP_0172629422	WD40_4|WD40|Pfam_ANAPC4_WD40|Pfam_Nup160	Non-specified
				CAMPEP_0172635954	WD40_4|WD40	Non-specified
	unclassified Dinobryon	2640036	3	CAMPEP_0170077710	WD40_4|Pfam_CAF1C_H4-bd|WD40|Pfam_ANAPC4_WD40|Pfam_eIF2A|Pfam_SR-25|Pfam_BUD22|Pfam_DUF3446	Tree crown
				CAMPEP_0170066800	WD40_4|WD40|Pfam_ANAPC4_WD40|Pfam_Bse634I	Non-specified
				CAMPEP_0170087840	WD40_4|WD40	Non-specified
	Paraphysomonas imperforata	37642	2	CAMPEP_0114417904	WD40_4|WD40|Pfam_ANAPC4_WD40|Pfam_Nbas_N|Pfam_Nup160|Pfam_DUF1302|Pfam_ACT_6	Non-specified
				CAMPEP_0114438212	WD40_4|WD40|Pfam_ANAPC4_WD40|Pfam_Nup160|Pfam_ACT_6	Non-specified
	Chromulina nebulosa	96789	1	CAMPEP_0196763412	WD40_4|WD40|Pfam_eIF2A|Pfam_ANAPC4_WD40	Tree crown
	Spumella elongata	89044	1	CAMPEP_0184998734	WD40_4|WD40|Pfam_CAF1C_H4-bd|Pfam_eIF2A|Pfam_ANAPC4_WD40	Tree crown
	Ochromonas sp. CCMP1899	420557	2	CAMPEP_0119053798	WD40_4|WD40|Pfam_ANAPC4_WD40|Pfam_WD40_like|Pfam_DUF4632	Non-specified
				CAMPEP_0119044674	WD40_4|Pfam_CAF1C_H4-bd|WD40|Pfam_ELYS-bb	Tree crown
	unclassified Trachydiscus	2641256	2	trachy_13902_c0_seq1_p1	WD40_4|Pfam_CAF1C_H4-bd|WD40|Pfam_ANAPC4_WD40	Tree crown
				trachy_5590_c0_seq2_p1	WD40_4|WD40	Non-specified
	Pseudellipsoidion	1435009	1	pseudellipsoidion_15712_c0_seq1_p2	WD40_4|Pfam_CAF1C_H4-bd|WD40|Pfam_eIF2A	Tree crown
	unclassified Vischeria	2646287	2	vischeria_10265_c2_seq1_p1	WD40_4|WD40	Non-specified
				vischeria_17704_c0_seq1_p1	WD40_4|Pfam_CAF1C_H4-bd|WD40|Pfam_ANAPC4_WD40	Tree crown
	unclassified Monodopsis	2631382	2	monodopsis_13003_c2_seq5_p1	WD40_4|WD40|Pfam_ANAPC4_WD40|ire1_9|Pfam_RRP7	Non-specified
				monodopsis_33660_c0_seq1_p1	WD40_4|Pfam_CAF1C_H4-bd|WD40|Pfam_ANAPC4_WD40|Pfam_eIF2A|Pfam_Coatomer_WDAD	Tree crown
	Microchloropsis salina	2511165	2	TFJ84140.1	WD40_4|WD40|Pfam_CAF1C_H4-bd	Tree crown
				TFJ84556.1	WD40_4|WD40|Pfam_Ribosomal_60s|Pfam_RNA_pol_3_Rpc31|Pfam_SLX9|Pfam_DNA_pol_phi|Pfam_SWIRM-assoc_2	Non-specified
	Nannochloropsis oceanica	145522	2	jgi_Nanoce1779_8724_CCMP1779_8116mRNA1	WD40_4|WD40|Pfam_CAF1C_H4-bd	Tree crown
				jgi_Nanoce1779_9505_CCMP1779_1044mRNA1	WD40_4|WD40|Pfam_CAF1C_H4-bd	Tree crown
	Nannochloropsis gaditana CCMP526	1093141	1	XP_005853921_1	WD40_4|WD40|Pfam_CAF1C_H4-bd	Tree crown
	Extubocellulus spinifer	265572	4	CAMPEP_0178489172	WD40_4|WD40	Non-specified
				CAMPEP_0178523428	WD40_4|WD40	Non-specified
				CAMPEP_0178518230	WD40_4|WD40|Pfam_CAF1C_H4-bd|Pfam_eIF2A|Pfam_ANAPC4_WD40	Tree crown
				CAMPEP_0178498148	WD40_4|WD40|Pfam_CAF1C_H4-bd|Pfam_eIF2A|Pfam_ANAPC4_WD40	Tree crown
	Minutocellus polymorphus	265543	5	CAMPEP_0181028656	WD40_4|WD40	Non-specified
				CAMPEP_0181023906	WD40_4|WD40|Pfam_ANAPC4_WD40|Pfam_eIF2A|Pfam_Ge1_WD40|Pfam_Frtz	Tree crown
				CAMPEP_0181074048	WD40_4|WD40	Non-specified
				CAMPEP_0181069550	WD40_4|WD40|Pfam_ANAPC4_WD40|Pfam_eIF2A|Pfam_Ge1_WD40|Pfam_Frtz	Tree crown
				CAMPEP_0181051764	WD40_4|WD40|Pfam_Ge1_WD40|Pfam_eIF2A	Tree crown
	Helicotheca tamesis	374047	1	CAMPEP_0185739182	WD40_4|WD40|Pfam_ANAPC4_WD40|Pfam_eIF2A|Pfam_Nup160	Tree crown
	Ditylum brightwellii	49249	2	CAMPEP_0204664320	WD40_4	Non-specified
				CAMPEP_0204685370	WD40_4|WD40|Pfam_ANAPC4_WD40|Pfam_Frtz|Pfam_eIF2A|Pfam_Nup160	Tree crown
	Eucampia antarctica	49252	1	CAMPEP_0197836884	WD40_4|WD40|Pfam_CAF1C_H4-bd|Pfam_eIF2A|Pfam_ANAPC4_WD40|Pfam_Frtz	Tree crown
	Triceratium dubium	1003142	0
	Trieres chinensis	1514140	2	CAMPEP_0183311420	WD40_4|WD40|Pfam_Nup160	Tree crown
				CAMPEP_0183297966	WD40_4|WD40|Pfam_ANAPC4_WD40|Pfam_eIF2A	Tree crown
	Grammatophora oceanica	210454	1	CAMPEP_0194049066	WD40_4	Tree crown
	Striatella unipunctata	210618	3	CAMPEP_0118683766	WD40_4|WD40|Pfam_ANAPC4_WD40|Pfam_eIF2A|Pfam_Frtz|Pfam_Ge1_WD40|Pfam_ELYS-bb	Tree crown
				CAMPEP_0118691012	WD40_4|WD40|Pfam_ANAPC4_WD40|Pfam_eIF2A|Pfam_ELYS-bb	Tree crown
				CAMPEP_0118711146	WD40_4|WD40|Pfam_ANAPC4_WD40|Pfam_eIF2A|Pfam_ELYS-bb|Pfam_Ge1_WD40	Tree crown
	Synedropsis cf. recta	265551	1	CAMPEP_0119014980	WD40_4|Pfam_CAF1C_H4-bd|WD40|Pfam_ANAPC4_WD40|Pfam_eIF2A	Tree crown
	Licmophora paradoxa	515479	0
	Thalassionema nitzschioides	33649	1	CAMPEP_0194228918	WD40_4|WD40	Non-specified
	Thalassiothrix antarctica	1049557	1	CAMPEP_0194132732	WD40_4|Pfam_CAF1C_H4-bd|WD40|Pfam_ANAPC4_WD40|Pfam_Ge1_WD40|Pfam_Glyco_hydro_2	Tree crown
	Cyclophora tenuis	216820	0
	Astrosyne radiata	1158023	1	CAMPEP_0116833624	WD40_4|WD40|Pfam_CAF1C_H4-bd|Pfam_eIF2A|Pfam_Ge1_WD40	Tree crown
	Entomoneis sp.	186043	0
	Amphora coffeiformis	265554	0
	Craspedostauros australis	1486917	1	CAMPEP_0198112574	WD40_4|Pfam_CAF1C_H4-bd|WD40|Pfam_ANAPC4_WD40	Tree crown
	Phaeodactylum tricornutum	2850	1	jgi_Phatr2_17948_estExt_gwp_gw1_C_chr_10947	WD40_4|Pfam_CAF1C_H4-bd|WD40|Pfam_ANAPC4_WD40	Tree crown
	Amphiprora paludosa	265537	1	CAMPEP_0172475192	WD40_4|Pfam_CAF1C_H4-bd|WD40|Pfam_ANAPC4_WD40|Pfam_Tox-PLDMTX	Tree crown
	Stauroneis constricta	265584	0
	Tryblionella compressa	913974	0
	Fragilariopsis cylindrus	186039	3	jgi_Fracy1_210048_estExt_Genewise1Plus_C_91007	WD40_4|Pfam_CAF1C_H4-bd|WD40	Tree crown
				jgi_Fracy1_249169_fgenesh2_pg_26_60	WD40_4|WD40	Non-specified
				jgi_Fracy1_249802_fgenesh2_pg_28_136	WD40_4|WD40	Non-specified
	Cylindrotheca closterium	2856	1	CAMPEP_0113607838	WD40_4|Pfam_CAF1C_H4-bd|WD40|Pfam_ANAPC4_WD40	Tree crown
	Pseudo-nitzschia australis	44445	0
	Nitzschia sp. RCC80	1606575	3	CAMPEP_0113445754	WD40_4|WD40|Pfam_CAF1C_H4-bd|Pfam_ANAPC4_WD40	Tree crown
				CAMPEP_0113517808	WD40_4|Pfam_CAF1C_H4-bd|WD40|Pfam_ANAPC4_WD40|Pfam_ATF7IP_BD|Pfam_TnsE_C	Tree crown
				CAMPEP_0113450060	WD40_4|WD40|Pfam_ANAPC4_WD40|Pfam_Nup160	Tree crown
	Corethron hystrix	216773	1	CAMPEP_0113310652	WD40_4|WD40|Pfam_ANAPC4_WD40	Tree crown
	Leptocylindrus danicus	163516	1	CAMPEP_0116025308	WD40_4|Pfam_CAF1C_H4-bd|WD40|Pfam_ANAPC4_WD40|Pfam_Frtz|Pfam_ATF7IP_BD	Tree crown
	Chaetoceros debilis	122233	1	CAMPEP_0194084656	WD40_4|WD40|Pfam_CAF1C_H4-bd|Pfam_eIF2A|Pfam_ANAPC4_WD40|Pfam_Nup160|Pfam_Ge1_WD40	Tree crown
	Attheya septentrionalis	420275	1	CAMPEP_0198298122	WD40_4|Pfam_CAF1C_H4-bd|WD40|Pfam_ANAPC4_WD40|Pfam_eIF2A	Tree crown
	Aulacoseira subarctica	202472	1	CAMPEP_0172425018	WD40_4|WD40|Pfam_CAF1C_H4-bd|Pfam_ANAPC4_WD40|Pfam_Frtz|Pfam_eIF2A|Pfam_Glyco_hydro_2	Tree crown
	Coscinodiscus wailesii	671091	1	CAMPEP_0172478768	WD40_4|WD40|Pfam_CAF1C_H4-bd|Pfam_ANAPC4_WD40|Pfam_eIF2A|Pfam_DUF4799	r
	Stephanopyxis turris	515487	3	CAMPEP_0195533216	WD40_4|WD40	Tree crown
				CAMPEP_0195537540	WD40_4|WD40|Pfam_ANAPC4_WD40	Tree crown
				CAMPEP_0195540038	WD40_4|WD40|Pfam_CAF1C_H4-bd|Pfam_ANAPC4_WD40	Tree crown
	Dactyliosolen fragilissimus	1118495	2	CAMPEP_0184862696	WD40_4|Pfam_CAF1C_H4-bd|WD40|Pfam_eIF2A|Pfam_ANAPC4_WD40|Pfam_Glyco_hydro_2	Tree crown
				CAMPEP_0184857418	WD40_4|WD40|push_1	Non-specified
	Proboscia alata	216777	1	CAMPEP_0194395096	WD40_4|Pfam_CAF1C_H4-bd|WD40|Pfam_Glyco_hydro_2|Pfam_ANAPC4_WD40|Pfam_SAD_SRA	Tree crown
	Rhizosolenia setigera	3005	4	CAMPEP_0178943668	WD40_4	Non-specified
				CAMPEP_0178976774	WD40_4|WD40|Pfam_ANAPC4_WD40	Tree crown
				CAMPEP_0178961808	WD40_4|WD40|Pfam_CAF1C_H4-bd|Pfam_ANAPC4_WD40|Pfam_Tox-PLDMTX|rab_sub_5	Tree crown
				CAMPEP_0178971606	WD40_4|WD40|Pfam_CAF1C_H4-bd|Pfam_ANAPC4_WD40|Pfam_Tox-PLDMTX|rab_sub_5	Tree crown
	Cyclotella meneghiniana	29205	2	CAMPEP_0172281342	WD40_4|WD40|Pfam_CAF1C_H4-bd	Tree crown
				CAMPEP_0172293800	WD40_4|WD40|Pfam_WD40_like	Non-specified
	Skeletonema costatum	2843	1	CAMPEP_0113400902	WD40_4|Pfam_CAF1C_H4-bd|WD40|Pfam_ANAPC4_WD40	Tree crown
	Conticribra weissflogii	1577725	2	CAMPEP_0201752260	WD40_4|WD40|Pfam_DUF4831|Pfam_ANAPC4_WD40|Sds3_2	Non-specified
				CAMPEP_0201768546	WD40_4|WD40|Pfam_CAF1C_H4-bd|Pfam_ANAPC4_WD40|Pfam_eIF2A|Pfam_RNA_pol_Rpc4	Tree crown
	Thalassiosira pseudonana	35128	1	jgi_Thaps3_42508_estExt_gwp_gw1_C_chr_150090	WD40_4|WD40|Pfam_CAF1C_H4-bd|Pfam_ANAPC4_WD40|Pfam_eIF2A|Pfam_BBS2_Mid	Tree crown
	Detonula confervacea	83371	2	CAMPEP_0172330442	WD40_4|WD40	Non-specified
				CAMPEP_0172299692	WD40_4|Pfam_CAF1C_H4-bd|WD40|Pfam_ANAPC4_WD40|Pfam_PBP1_TM	Tree crown
