# Supplementary material for: Phylogenetic profiling resolves early emergence of PRC2 and illuminates its functional core
Source: Life Sci Alliance. 2022 Apr 19;5(7):e202101271. doi: 10.26508/lsa.202101271 (PMC9018016; doi:10.26508/lsa.202101271)
Supplement: Supplementary file 8 [file LSA-2021-01271_TableS8.xlsx]

## Sheet: Table legends
Table	Title
Table S8	A list of numbers of PcG finder-identified Su(z)12 orthologs and numbers, names and domain architecture of other VEFS-domain proteins.

## Sheet: Table S8
Lineages	Scientific name	Taxon id	Su(z)12 orthologs number -see Table S4	Other VEFS-domain orthologs number	Other VEFS-domain protein-Orthologs id	Domain architecture
Discoba		2611352
	Percolomonas cosmopolitus	63605	0	0
	Naegleria gruberi	5762	0	0
	unclassified Diplonema	2647757	0	0
	Diplonema papillatum	91374	0	0
	Neobodo designis	312471	0	1	CAMPEP_0174847216	Pfam_VEFS-Box|Pfam_RPAP1_C
	Leishmania mexicana	5665	0	0
	Trypanosoma brucei brucei TREU927	185431	0	0
	Eutreptiella gymnastica	73025	0	0
	Euglena longa	3037	0	0
	Euglena gracilis var. bacillaris	158060	0	0
Metamonada		2611341
	Trimastix marina	137419	0	0
	Monocercomonoides	302781	0	0
	Streblomastix strix	222440	0	2	KAA6395657_1	Pfam_PH_16|Pfam_VEFS-Box
					KAA6366795_1	WD40_4|Pfam_VEFS-Box|Pfam_PCM1_C
	Tritrichomonas foetus	1144522	0	0
	Trichomonas tenax	43075	0	0
	Trichomonas gallinae	56777	0	0
	Trichomonas vaginalis G3	412133	0	0
	Chilomastix cuspidata	1476591	0	0
	Chilomastix caulleryi	926448	0	0
	Spironucleus salmonicida	348837	0	0
	Giardia muris	5742	0	0
	Giardia lamblia ATCC 50803	184922	0	0
	Giardia intestinalis ATCC 50581	598745	0	0
	Ergobibamus cyprinoides	926446	0	0
	Dysnectes brevis	391066	0	0
	Kipferlia bialata	797122	0	0
	unclassified Carpediemonas	2629244	0	0
	Carpediemonas membranifera	201153	0	3	Carpediemonas_membranifera_Gene.22787::gnl	Pfam_VEFS-Box
					Carpediemonas_membranifera_Gene.26544::gnl	Pfam_VEFS-Box
					Carpediemonas_membranifera_Gene.3588::gnl	Pfam_VEFS-Box
	Trepomonas sp. PC1	1076344	0	0
Opisthokonta		33154
	Salpingoeca rosetta	946362	1	0
	Monosiga brevicollis	81824	0	2	XP_001745284_1	Pfam_VEFS-Box|Pfam_TetR_C_6|ProRS_C_1_2
					XP_001742472_1	Pfam_VEFS-Box|MutL_C_2|Pfam_MutL_C|Pfam_Dscam_C
	Amphimedon queenslandica	400682	3	0
	Homo sapiens	9606	1	3	XP_016879898.1	Pfam_VEFS-Box|Pfam_DUF2070|Pfam_zf-C2H2
					XP_006721857.1	Pfam_VEFS-Box|Pfam_DUF2070|Pfam_zf-C2H2
					NP_001308136.1	Pfam_VEFS-Box|Pfam_DUF2070
	Caenorhabditis elegans	6239	0	0
	Drosophila melanogaster	7227	1	1	NP_730465.1	Pfam_VEFS-Box|Pfam_DUF4085|Pfam_AAA_19|Pfam_Serglycin
	Antonospora locustae	278021	0	1	jgi_Antlo1_167_775	Pfam_VEFS-Box|Pfam_zf-Di19
	Nematocida parisii	586133	0	0
	Mortierella elongata	310910	0	0
	Rhizophagus irregularis	588596	1	0
	Phycomyces blakesleeanus	4837	0	0
	Mucor circinelloides	36080	0	0
	Schizosaccharomyces pombe	4896	0	0
	Saccharomyces cerevisiae	4932	0	0
	Tuber melanosporum	39416	0	1	jgi_Tubme1v2_3201_GSTUMT200002427001	Pfam_VEFS-Box|Pfam_zf-C2H2_4
	Neurospora crassa	5141	0	1	XP_963451_3	Pfam_SUIM_assoc|Pfam_VEFS-Box|PHD_3|Pfam_CPSF100_C|Pfam_TERB2|Pfam_EPL1|Pfam_TFIIA|Pfam_Spt20|Pfam_CCDC53|Pfam_SpoIIP|Pfam_RNA_pol_Rpc4|Pfam_Pex14_N|Pfam_Suf
	Cladonia grayi	27339	0	0
	Tremella mesenterica	5217	0	0
	Cryptococcus neoformans	5207	0	0
	Phanerochaete chrysosporium	5306	0	1	jgi_Phchr2_3037619_estExt_Genemark1_C_5_t10480	Pfam_VEFS-Box
	Postia placenta	104341	0	0
	Pleurotus ostreatus	5322	0	0
	Laccaria amethystina	89243	0	1	jgi_Lacam2_1687223_fgenesh1_pg_163_2	Pfam_VEFS-Box|Pfam_Cwf_Cwc_15
	Agaricus bisporus	5341	0	0
	Schizophyllum commune	5334	0	0
Amoebozoa		2605435
	Entamoeba histolytica	5759	0	0
	Dictyostelium purpureum	5786	0	0
Viridiplantae		33090
	Ostreococcus tauri	70448	2	0
	Micromonas pusilla	38833	0	1	jgi_MicpuC3v2_8235_wlab_172971_1	Pfam_VEFS-Box
	Chlamydomonas reinhardtii	3055	0	2	jgi_Chlre4_282205_au_g775_t1	Pfam_VEFS-Box
					jgi_Chlre4_397833_pasa_Sanger_mRNA14950	Pfam_VEFS-Box
	Volvox carteri	3067	0	0
	Coccomyxa subellipsoidea C-169	574566	0	1	jgi_Coc_C169_1_64718_estExt_Genemark1_C_20633	Pfam_VEFS-Box
	Asterochloris sp. Cgr/DA1pho	763042	0	2	jgi_Astpho2_4216_fgenesh1_pg_00064_%23_32_t	Pfam_VEFS-Box
					jgi_Astpho2_9147_fgenesh1_pg_00135_%23_11_t	Pfam_VEFS-Box
	Chlorella variabilis	554065	0	2	jgi_ChlNC64A_1_145027_IGS_gm_8_00355	Pfam_VEFS-Box|Pfam_TFIIA|Pfam_Pex14_N|Pfam_SARAF
					jgi_ChlNC64A_1_51899_fgenesh3_pg_C_scaffold_8000186	Pfam_VEFS-Box|Pfam_TFIIA|Pfam_Pex14_N|Pfam_SARAF
	Physcomitrium patens	3218	13	1	XP_024363874_1	Pfam_VEFS-Box
	Selaginella moellendorffii	88036	1	0
	Amborella trichopoda	13333	5	0
	Zostera marina	29655	1	0
	Oryza sativa	4530	2	0
	Zea mays	4577	8	0
	Populus trichocarpa	3694	13	0
	Arabidopsis thaliana	3702	3	1	AT4G16810	Pfam_VEFS-Box
	Eucalyptus grandis	71139	5	0
Glaucocystophyceae		38254
	Cyanoptyche gloeocystis	77922	0	0
	Cyanophora paradoxa	2762	0	0
	Gloeochaete wittrockiana	38269	0	0
Rhodophyta		2763
	Chondrus crispus	2769	1	1	jgi_Chocri1_8884_XM_005711171_1	Pfam_VEFS-Box|Pfam_zf-Di19
	Porphyra umbilicalis	2786	0	2	jgi_Porumb1_4817_rna7782	Pfam_VEFS-Box|Pfam_S100PBPR
					jgi_Porumb1_10908_rna546	Pfam_VEFS-Box
	Cyanidioschyzon merolae	45157	1	0
	Galdieria sulphuraria	130081	1	0
Rhodelphea		2598125
	Rhodelphis marinus	2584957	1	1	Rmarinus@m_19289	Pfam_VEFS-Box
	Rhodelphis limneticus	2583502	3	4	TRINITY_DN7455_c0_g1TRINITY_DN7455_c0_g1_i1g_9035m_9035	Pfam_VEFS-Box|cue_7
					TRINITY_DN5817_c0_g1TRINITY_DN5817_c0_g1_i1g_24446m_24446	Pfam_Autophagy_N|Pfam_Autophagy_act_C|Pfam_VEFS-Box
					g11490_t1	Pfam_Autophagy_N|Pfam_Autophagy_act_C|Pfam_VEFS-Box|mcm|Pfam_MCM|Pfam_MCM_OB|Pfam_Mg_chelatase|Pfam_AAA_5|AAA_5|Pfam_AAA_3|Pfam_Sigma54_activat|Pfam_AAA|Pfam_NTPase_1|Pfam_AAA_16|Pfam_AAA_29|Pfam_AAA_19|Pfam_AAA_30|Pfam_RuvB_N
					TRINITY_DN1150_c0_g1TRINITY_DN1150_c0_g1_i1g_17352m_17352	Pfam_Autophagy_N|Pfam_Autophagy_act_C|Pfam_Autophagy_C|Pfam_VEFS-Box
Cryptophyceae		3027
	Cryptophyta sp.	1912852	1	0
	Goniomonas pacifica	195067	2	2	CAMPEP_0175850978	Pfam_ARL2_Bind_BART|Pfam_TetR_C_27|AABind_6|Pfam_VEFS-Box
					CAMPEP_0175859512	Pfam_SPT6_acidic|Pfam_VEFS-Box
	Hemiselmis andersenii	464988	1	0
	Cryptomonas paramecium	2898	0	1	CAMPEP_0113698526	Pfam_TOM20_plant|Pfam_ALMS_repeat|Pfam_VEFS-Box|Pfam_TPR_2|Pfam_TPR_11|tpr_5
	Rhodomonas salina	52970	0	0
	Proteomonas sulcata	77928	1	0
	Guillardia theta	55529	1	0
	Hanusia phi	3032	0	1	CAMPEP_0169518204	Pfam_VEFS-Box
	Geminigera cryophila	46947	4	1	CAMPEP_0179477984	Pfam_VEFS-Box
Haptophyta		2830
	Chrysoculter rhomboideus	259385	0	0
	uncultured pavlovophyte	1291727	0	0
	Pavlova sp. CCMP459	298111	0	0
	Scyphosphaera apsteinii	418940	0	1	CAMPEP_0119322966	Pfam_VEFS-Box
	Phaeocystis antarctica	33657	0	1	CAMPEP_0172993104	Pfam_VEFS-Box
	Calcidiscus leptoporus	127549	0	0
	Coccolithus braarudii	221442	0	1	CAMPEP_0183379186	Pfam_VEFS-Box
	Chrysochromulina tobinii	1460289	0	0
	Haptolina ericina	156174	0	0
	Prymnesium parvum	97485	0	1	CAMPEP_0182834618	Pfam_VEFS-Box
	Isochrysis galbana	37099	0	1	CAMPEP_0179819068	Pfam_IPP-2|Pfam_VEFS-Box
	Chrysotila carterae	13221	0	1	CAMPEP_0169918768	Pfam_VEFS-Box
	Emiliania huxleyi	2903	0	2	jgi_Emihu1_200399_gm1_1200065	PHD_3|Pfam_PHD|Pfam_VEFS-Box|Pfam_PHD_2|Pfam_zf-MYND|Pfam_zf-PHD-like|SNASE_2|prim_zn_ribbon|Pfam_zf-RING_2
					jgi_Emihu1_102271_fgeneshEH_pg_39_15	PHD_3|Pfam_PHD|Pfam_VEFS-Box|Pfam_PHD_2|Pfam_zf-PHD-like|Pfam_Zf_RING|Pfam_zf-RING_2
	Gephyrocapsa oceanica	38817	0	0
Rhizaria		543769
	Plasmodiophora brassicae	37360	1	0
	Minchinia chitonis	262233	0	0
	Sorites sp.	126664	0	1	CAMPEP_0114684986	Pfam_Gemini_V2|Pfam_Hormone_1|Pfam_YL1|Pfam_VEFS-Box|Aha1_N_2|Pfam_CENP-B_dimeris
	Elphidium margaritaceum	933848	1	2	CAMPEP_0202709810	Pfam_VEFS-Box|CK_II_beta_2
					CAMPEP_0202691220	Pfam_VEFS-Box
	unclassified Rosalina	2617710	0	3	CAMPEP_0201577828	Pfam_VEFS-Box|Pfam_CENP-B_dimeris|Pfam_FAM176|Pfam_NOA36|Beach_2|Pfam_PBP1_TM|TFIIA_2
					CAMPEP_0201589386	Pfam_VEFS-Box|jhbp
					CAMPEP_0201585212	Pfam_Orf78|Pfam_DUF3899|Pfam_YukC|Pfam_Shisa|Pfam_DUF2207|Pfam_DUF3169|Pfam_Serinc|Pfam_SARAF|Pfam_Herpes_gE|Pfam_EphA2_TM|Pfam_SID-1_RNA_chan|Pfam_Sarcoglycan_2|Pfam_DUF2407_C|Pfam_Protocadherin|Pfam_Ca_hom_mod|Pfam_LptF_LptG|Pfam_ABG_transport|Pfam_UL45|Pfam_DUF4834|Pfam_DUF4199|Pfam_MAP17|Pfam_LRRC37AB_C|it6_source
	unclassified Ammonia	2201984	0	2	CAMPEP_0197077250	Pfam_Bindin|Pfam_VEFS-Box|Pfam_LcrG
	Chlorarachnion reptans	29199	4	0
	Chlorarachniophyceae sp. BC52	91329	0	1	CAMPEP_0184498358	serkin_6|Pfam_Pkinase|Pfam_Pkinase_Tyr|tyrkin_6|Pfam_Pkinase_fungal|Pfam_Kdo|Pfam_Kinase-like|Pfam_APH|Pfam_RIO1|Pfam_DUF3782
	Partenskyella glossopodia	552666	0	0
	Bigelowiella natans	227086	1	0
	Lotharella globosa	91324	1	1	CAMPEP_0114093952	Pfam_VEFS-Box
	Amorphochlora amoebiformis	1561963	2	0
	Gymnochlora sp. CCMP2014	629695	1	0
Alveolata		33630
	Perkinsus marinus ATCC 50983	423536	0	0
	Perkinsus sp. BL 2016	2494336	0	0
	Colponema vietnamica	1492817	1	1	Gene_67022GILI01058124_1g_67022m_67022	Pfam_DUF1624|Pfam_TrbC|Pfam_LPG_synthase_TM|Pfam_Insulin_TMD|Pfam_GPR_Gpa2_C|Pfam_VEFS-Box|Pfam_DUF3245
	Colponemidia sp. Colp-10	2717461	1	2	Gene_14448GILJ01007771_1g_14448m_14448	Pfam_CinA_KH|Pfam_Vault_2|Pfam_VEFS-Box
					Gene_6759GILJ01003536_1g_6759m_6759	Pfam_VEFS-Box
	Colponemidia sp. Colp-15	2717462	1	1	Gene_11652GILK01006262_1g_11652m_11652	Pfam_CinA_KH|Pfam_Vault_2|Pfam_VEFS-Box
	Chromera velia	505693	0	0
	Vitrella brassicaformis	1169539	0	1	Vbra_22586_t1_p1	Pfam_VEFS-Box
	Alphamonas edax	2605704	0	1	Gene_22948GDKI01034667_1g_22948m_22948	deadxpd|Pfam_VEFS-Box
	Colpodella angusta	1541798	0	0
	Voromonas pontica	333133	0	0
	Stentor coeruleus	5963	0	1	OMJ80132_1	Pfam_VEFS-Box
	Protocruzia adherens	223996	0	1	CAMPEP_0114982518	Pfam_VEFS-Box
	Oxytricha trifallax	1172189	0	0
	Paramecium tetraurelia	5888	0	0
	Tetrahymena thermophila	5911	0	2	jgi_Tetthe1_3320193_XM_001014981_2	Pfam_VEFS-Box|Pfam_Presenilin
					jgi_Tetthe1_3298303_XM_001470894_2	Pfam_VEFS-Box|Pfam_LBP_BPI_CETP
	Apicomplexa sp. symbiont X	2600146	0	3	Gene_95294GHVR01133114_1g_95294m_95294	Pfam_Med26|Pfam_VEFS-Box
					Gene_87080GHVR01121234_1g_87080m_87080	Pfam_eIF3_subunit|Pfam_Lin-8|Pfam_VEFS-Box
					Gene_95284GHVR01133098_1g_95284m_95284	Pfam_Med26|Pfam_VEFS-Box
	Haemoproteus tartakovskyi	707206	0	0
	Plasmodium falciparum	5833	0	0
	Babesia bigemina	5866	0	0
	Theileria annulata	5874	0	0
	Cytauxzoon felis	27996	0	0
	Eleutheroschizon duboscqi	2600145	0	1	Gene_24658GHVT01018460_1g_24658m_24658	Pfam_VEFS-Box
	Rhytidocystis sp. ex Travisia forbesii	2600139	0	1	Gene_13772GHVS01009711_1g_13772m_13772	Pfam_Pro_isomerase|Pfam_M157|Pfam_CK2S|Pfam_VEFS-Box|Pfam_Arrestin_N|Pfam_DUF2619
	Cryptosporidium muris	5808	0	0
	Eimeria falciformis	84963	0	0
	Toxoplasma gondii	5811	0	0
	Sarcocystis neurona	42890	0	1	SN3_03600095_mRNA_1_p1	ALAD_2|Pfam_ALAD|Pfam_DUF2722|Pfam_RNA_pol_3_Rpc31|Pfam_SDA1|Pfam_BUD22|Pfam_Nop14|Pfam_RXT2_N|Pfam_TFIIA|Pfam_Cwf_Cwc_15|Pfam_CDC45|Pfam_PPP4R2|Pfam_DNA_pol_phi|Pfam_TFB6|Pfam_Tim54|Pfam_NOA36|Pfam_FAM176|Pfam_VEFS-Box|Pfam_Sigma70_ner|Pfam_GEN1_C
	Selenidium pygospionis	2108191	0	1	Gene_126511GHVN01084801_1g_126511m_126511	Pfam_CysG_dimeriser|LMWPc_2|Haem_oxygenas_2_2|Pfam_CHORD|Pfam_VEFS-Box|Pfam_Ku_PK_bind|Pfam_DUF2052|Pfam_Elongin_A
	Digyalum oweni	2598973	0	1	Gene_108331GHVM01131492_1g_108331m_108331	Pfam_GRIM-19|Pfam_VEFS-Box
	Gregarina niphandrodes	110365	0	0
	Siedleckia nematoides	2107685	0	1	Gene_267638GHVV01321347_1g_267638m_267638	Pfam_VEFS-Box
	Cephaloidophora cf. communis	947086	0	1	Gene_18339GHVH01010208_1g_18339m_18339	Pfam_VEFS-Box
	Ancora sagittata	1892433	0	0
	Lankesteria abbotti	340204	0	0
	Ascogregarina taiwanensis	158379	0	0
	Polyrhabdina sp. WS-2016	2600141	0	12	Gene_59925GHVP01066514_1g_59925m_59925	Pfam_Cas9_PI|Pfam_VEFS-Box
					Gene_59927GHVP01066515_1g_59927m_59927	Pfam_Cas9_PI|Pfam_VEFS-Box
					Gene_59928GHVP01066517_1g_59928m_59928	Pfam_Cas9_PI|Pfam_VEFS-Box
					Gene_59932GHVP01066522_1g_59932m_59932	Pfam_Cas9_PI|Pfam_VEFS-Box
					Gene_21134GHVP01023870_1g_21134m_21134	Pfam_MATH|Pfam_PRNT|Pfam_zf-RING-like|Pfam_VEFS-Box|Pfam_MRP-L47|Pfam_TbpB_C|Pfam_NES_C_h
					Gene_21135GHVP01023871_1g_21135m_21135	Pfam_MATH|Pfam_PRNT|Pfam_zf-RING-like|Pfam_VEFS-Box|Pfam_MRP-L47|Pfam_TbpB_C|Pfam_NES_C_h
					Gene_21138GHVP01023876_1g_21138m_21138	Pfam_MATH|Pfam_PRNT|Pfam_zf-RING-like|Pfam_VEFS-Box|Pfam_MRP-L47|Pfam_TbpB_C|Pfam_NES_C_h
					Gene_59924GHVP01066513_1g_59924m_59924	Pfam_Myb_DNA-bind_7|Pfam_VEFS-Box
					Gene_59923GHVP01066512_1g_59923m_59923	Pfam_Myb_DNA-bind_7|Pfam_VEFS-Box
					Gene_59930GHVP01066518_1g_59930m_59930	Pfam_Myb_DNA-bind_7|Pfam_VEFS-Box
					Gene_59931GHVP01066520_1g_59931m_59931	Pfam_Myb_DNA-bind_7|Pfam_VEFS-Box
					Gene_21132GHVP01023865_1g_21132m_21132	Pfam_MATH|Pfam_PRNT|Pfam_zf-RING-like|Pfam_VEFS-Box|Pfam_MRP-L47|Pfam_TbpB_C|Pfam_NES_C_h
	Prorocentrum minimum	39449	0	0
	Dinophysis acuminata	47934	0	2	CAMPEP_0179259904	Pfam_EF-hand_7|Pfam_EF-hand_6|efh_1|Pfam_EF-hand_8|Pfam_EF-hand_5|Pfam_EF-hand_1|Pfam_VEFS-Box
					CAMPEP_0179222994	Pfam_TraH|spt2|Pfam_YtxH|Pfam_VEFS-Box
	Noctiluca scintillans	2966	0	1	CAMPEP_0194538180	Pfam_Hydrolase_4|Pfam_Abhydrolase_6|Pfam_Esterase|Pfam_Thioesterase|Pfam_Abhydrolase_1|Pfam_VEFS-Box|Pfam_LIDHydrolase|Pfam_Peptidase_S9|Pfam_Abhydrolase_3|Pfam_Abhydrolase_2|Pfam_U
	Oxyrrhis marina	2969	0	0
	Pyrocystis lunula	2972	0	0
	Amoebophrya sp.	88552	0	1	CAMPEP_0178986164	Pfam_VEFS-Box
	Symbiodinium microadriaticum	2951	0	0
	Pelagodinium beii	43686	0	1	CAMPEP_0197713794	SH3_2|Pfam_SH3_9|Pfam_SH3_2|Pfam_SH3_1|Pfam_HAS-barrel|Pfam_PUA_3|Pfam_DUF4381|Pfam_DUF4265|Pfam_Defensin_propep|Pfam_SIT|Pfam_VEFS-Box|Pfam_DUF2064|kow_9|SpoVT_AbrB_2_a
	Polarella glacialis	89957	0	0
	Apocalathium aciculiferum	268820	0	0
	Scrippsiella trochoidea	71861	0	4	CAMPEP_0115178808	Pfam_FAST_1|Pfam_DUF1601|Pfam_VEFS-Box|Pfam_Exo_endo_phos_2|Pfam_Frankia_peptide|Pfam_Importin_rep_3|Pfam_RecT|Pfam_MazG|Pfam_DUF3504
					CAMPEP_0115331104	Pfam_VEFS-Box|Pfam_Phosducin
					CAMPEP_0115357134	Pfam_PBP1_TM|Pfam_Radial_spoke|Pfam_VEFS-Box
					CAMPEP_0115358758	G8_2|Pfam_G8|Pfam_MGC-24|Pfam_VEFS-Box
	Thoracosphaera heimii	2923	0	0
	Brandtodinium nutricula	1333877	0	0
	Lessardia elongata	210733	0	0
	Heterocapsa rotundata	89963	0	0
	Kryptoperidinium foliaceum	160619	1	0
	Durinskia baltica	400756	0	1	CAMPEP_0170405294	Pfam_Sporozoite_P67|Pfam_Senescence_reg|Pfam_SWI-SNF_Ssr4|Pfam_Hid1|Pfam_VEFS-Box|Pfam_CENP-B_dimeris
	Karenia brevis	156230	0	1	CAMPEP_0173679942	Pfam_PG_binding_2|Pfam_VEFS-Box
	Karlodinium veneficum	407301	0	0
	Gymnodinium catenatum	39447	0	0
	Togula jolla	285029	0	1	CAMPEP_0170585820	Pfam_Sporozoite_P67|Pfam_NUC130_3NT|Pfam_VEFS-Box
	Gyrodinium dominans	285985	0	0
	Amphidinium carterae	2961	0	1	CAMPEP_0176646468	Pfam_VEFS-Box
	Lingulodinium polyedra	160621	0	0
	Crypthecodinium cohnii	2866	0	1	CAMPEP_0194756452	Pfam_PBP1_TM|DUF1856_2|Pfam_VEFS-Box|Pfam_SCHIP-1|Pfam_NOA36|Pfam_DNA_pol_phi
	Azadinium spinosum	632150	0	0
	Tripos fusus	2916	0	2	CAMPEP_0172798718	Pfam_VEFS-Box|Pfam_UIM|uim
					CAMPEP_0172830000	if4_15|ma3_7|Pfam_MA3|Pfam_MIF4G|Pfam_VEFS-Box
	Gambierdiscus australes	439317	0	0
	Pyrodinium bahamense	73915	0	0
	Protoceratium reticulatum	133427	0	0
	Alexandrium monilatum	311494	0	1	CAMPEP_0175253634	hat_new_1|Pfam_VEFS-Box
	Gonyaulax spinifera	66791	0	0
Stramenopila		33634
	Picophagus	2547585	0	0
	Hyphochytrium catenoides	42384	0	0
	Pinguiococcus pyrenoidosus	172671	0	1	CAMPEP_0197384502	Pfam_VEFS-Box|PAPA_1_2
	Schizocladia	196140	0	0
	uncultured Leukarachnion	1487845	1	1	leukarachnion_DN2436_c0_g1_i1_p1	Pfam_PH|PH_update|RA_5|Pfam_RA|Pfam_Sigma70_r1_2|Pfam_PH_9|B41_5|Pfam_VEFS-Box
	Pythium brassicum	1485010	1	0
	Saprolegnia diclina	112098	0	0
	Saprolegnia parasitica	101203	0	0
	Nothophytophthora	2025987	2	0
	Phytophthora sojae	67593	1	1	jgi_Physo3_484481_e_gw1_2_3982_1	Pfam_GYF|gyf_5|Pfam_VEFS-Box
	Peronospora effusa	542832	1	0
	Bremia lactucae	4779	1	0
	Pelagophyceae sp.	1982007	0	1	CAMPEP_0172649390	Pfam_VEFS-Box
	Sarcinochrysis sp. CCMP770	1411683	0	0
	Chrysoreinhardia sp. CCMP2950	1411690	1	1	CAMPEP_0185706362	Pfam_Macoilin|Pfam_VEFS-Box|Pfam_GREB1
	Aureococcus anophagefferens	44056	1	0
	Aureoumbra lagunensis	44058	2	0
	Pelagomonas calceolata	35677	0	0
	Pelagococcus subviridis	35679	1	0
	environmental samples	282481	0	0
	Cafileria marina	2557541	1	1	NODE_16993_length_473_cov_4_07656_p1	Pfam_DUF92|Pfam_DUF4191|Pfam_TraT|Pfam_VEFS-Box
	Cafeteria roenbergensis	33653	2	0
	labyrinthulid quahog parasite QPX	96639	0	0
	Aurantiochytrium limacinum	87102	0	0
	Aplanochytrium kerguelense	87111	0	2	jgi_Aplke1_53953_fgenesh1_pg_4_247	Pfam_LRR_8|LRR_typ_2|Pfam_LRR_4|Pfam_VEFS-Box|LRR_bac_2|LRR_RI_2|Pfam_LRR_9
					jgi_Aplke1_95050_estExt_fgenesh1_pg_C_40200	Pfam_CH|ch_5|nmu2|Pfam_VEFS-Box
	Schizochytrium aggregatum	4773	0	0
	Thraustochytrium sp. LLF1b	1112570	0	1	CAMPEP_0184513570	Pfam_VEFS-Box
	Synchroma pusillum	1181717	1	0
	Phaeothamnion	77033	1	0
	Triparma pacifica	91992	1	0
	Bolidomonas sp. RCC2347	1606585	0	0
	unclassified Mallomonas	2637965	0	1	CAMPEP_0182430818	Pfam_VEFS-Box
	uncultured Poterioochromonas	341152	0	0
	Ochromonadaceae sp. CCMP2298	483371	0	0
	Vaucheria litorea	109269	2	0
	Ectocarpus siliculosus	2880	0	0
	unclassified Discosporangium	2642768	0	3	CAMPEP_0170060372	Pfam_VEFS-Box|Pfam_PBECR4
					CAMPEP_0170090370	Pfam_VEFS-Box|Pfam_PBECR4
					CAMPEP_0170066858	Pfam_VEFS-Box
	Chattonella subsalsa	44440	0	3	CAMPEP_0117737378	Pfam_VEFS-Box
					CAMPEP_0117740390	Pfam_UCH|Pfam_SAP|Pfam_Armet|sap_9|Pfam_VEFS-Box|BLVR_2
					CAMPEP_0117762344	Pfam_UCH|Pfam_zf-UBP|Zf_UBP_1|Pfam_SAP|Pfam_Armet|sap_9|Pfam_VEFS-Box|BLVR_2
	Fibrocapsa japonica	94617	0	0
	Heterosigma akashiwo NIES-293	536047	2	2	CAMPEP_0116791374	Pfam_PGA2|Pfam_VEFS-Box|Pfam_DUF4611|Pfam_Cwf_Cwc_15|Pfam_XRN_N|Pfam_NuDC|Pfam_NOA36
					CAMPEP_0116758078	Pfam_VEFS-Box
	Rhizochromulina marina	1034831	1	0
	Florenciella parvula	236787	0	1	CAMPEP_0182548202	Pfam_HSP90|Pfam_VEFS-Box|Pfam_DUF1198|clus1b
	Pedinellales sp. CCMP2098	483369	1	4	CAMPEP_0171659836	Pfam_RNA_pol_Rpb2_6|Pfam_RNA_pol_Rpb2_7|Pfam_VEFS-Box|Pfam_DUF2318|Pfam_PUF|lpd_n
					CAMPEP_0171669932	Pfam_RNA_pol_Rpb2_6|Pfam_RNA_pol_Rpb2_7|Pfam_VEFS-Box|Pfam_DUF2318|Pfam_PUF
					CAMPEP_0171625624	Pfam_Ank_2|ANK_2a|Pfam_Ank_4|Pfam_Ank_5|Pfam_Ank|Pfam_Ank_3|Pfam_WW|ww_5|Pfam_AC_N|Pfam_PQQ|ire1_9|Pfam_VEFS-Box
					CAMPEP_0171655408	Pfam_VEFS-Box|Pfam_CDC45|Pfam_DUF2076
	Pteridomonas danica	38822	0	3	CAMPEP_0114332956	Pfam_VEFS-Box
					CAMPEP_0114366048	Pfam_VEFS-Box
					CAMPEP_0114337272	ELK_2|Pfam_Pox_A_type_inc|Pfam_Rootletin|Pfam_NRDE-2|Pfam_DUF919|Pfam_DASH_Dad1|Pfam_DUF4899|hat_new_1|Pfam_DUF4588|Pfam_Tox-SHH|Pfam_VEFS-Box
	Pseudopedinella elastica	35684	1	0
	unclassified Dinobryon	2640036	0	0
	Paraphysomonas imperforata	37642	0	0
	Chromulina nebulosa	96789	0	1	CAMPEP_0196763646	Pfam_Cu2_monoox_C|Pfam_Cu2_monooxygen|Pfam_DOMON|DOMON_3|Pfam_DUF4199|Pfam_VEFS-Box
	Spumella elongata	89044	0	0
	Ochromonas sp. CCMP1899	420557	0	0
	unclassified Trachydiscus	2641256	0	0
	Pseudellipsoidion	1435009	0	0
	unclassified Vischeria	2646287	0	0
	unclassified Monodopsis	2631382	0	0
	Microchloropsis salina	2511165	0	0
	Nannochloropsis oceanica	145522	0	0
	Nannochloropsis gaditana CCMP526	1093141	0	0
	Extubocellulus spinifer	265572	0	0
	Minutocellus polymorphus	265543	0	0
	Helicotheca tamesis	374047	0	0
	Ditylum brightwellii	49249	0	0
	Eucampia antarctica	49252	1	0
	Triceratium dubium	1003142	1	0
	Trieres chinensis	1514140	1	0
	Grammatophora oceanica	210454	1	2	CAMPEP_0194059284	Pfam_PARP|Pfam_VEFS-Box|Pfam_PTS_2-RNA
					CAMPEP_0194027476	Pfam_VEFS-Box|Pfam_CENP-B_dimeris|Pfam_ORC6
	Striatella unipunctata	210618	1	0
	Synedropsis cf. recta	265551	1	1	CAMPEP_0119024614	Pfam_RQC|Pfam_MdoG|Pfam_VEFS-Box|Pfam_DUF5580|Pfam_FAM60A|Pfam_MDFI|Pfam_Presenilin|Pfam_Sec62
	Licmophora paradoxa	515479	2	1	CAMPEP_0202469846	Pfam_COPIIcoated_ERV|Pfam_DUF4770|Pfam_Fimbrial_CS1|Pfam_VEFS-Box|Pfam_DUF1892
	Thalassionema nitzschioides	33649	1	0
	Thalassiothrix antarctica	1049557	1	0
	Cyclophora tenuis	216820	1	0
	Astrosyne radiata	1158023	4	0
	Entomoneis sp.	186043	0	0
	Amphora coffeiformis	265554	0	2	CAMPEP_0170673140	cyc_6|Pfam_Guanylate_cyc|Pfam_PDEase_I|hd_13|Pfam_VEFS-Box|Pfam_Iwr1
					CAMPEP_0170674156	cyc_6|Pfam_Guanylate_cyc|Pfam_PDEase_I|hd_13|Pfam_VEFS-Box|Pfam_Iwr1
	Craspedostauros australis	1486917	0	1	CAMPEP_0198115100	Pfam_VEFS-Box
	Phaeodactylum tricornutum	2850	0	1	jgi_Phatr2_35303_fgenesh1_pg_C_chr_7000224	Pfam_VEFS-Box
	Amphiprora paludosa	265537	0	1	CAMPEP_0172474036	Pfam_VEFS-Box|Pfam_YmzC|Pfam_zf-C2H2_9|Pfam_DUF1869|Pfam_zf-C2H2_2
	Stauroneis constricta	265584	0	1	CAMPEP_0119567526	Pfam_VEFS-Box
	Tryblionella compressa	913974	0	0
	Fragilariopsis cylindrus	186039	0	0
	Cylindrotheca closterium	2856	0	1	CAMPEP_0113647802	Pfam_VEFS-Box
	Pseudo-nitzschia australis	44445	0	4	CAMPEP_0168197474	Pfam_MgtE|Pfam_VEFS-Box|brlzneu|Pfam_Methyltr_RsmB-F|Pfam_HALZ
					CAMPEP_0168177410	Pfam_MgtE|Pfam_VEFS-Box|brlzneu|Pfam_Methyltr_RsmB-F|Pfam_HALZ
					CAMPEP_0168204508	Pfam_Aldo_ket_red|Pfam_VEFS-Box|Pfam_Kei1|Pfam_RasGEF_N|Pfam_Tmemb_9
					CAMPEP_0168165682	Pfam_Aldo_ket_red|Pfam_Kei1|Pfam_VEFS-Box|Pfam_Tmemb_9|Pfam_RasGEF_N
	Nitzschia sp. RCC80	1606575	2	1	CAMPEP_0113440784	Pfam_Methyltransf_32|Pfam_Methyltransf_31|Pfam_TRM13|Pfam_Methyltransf_25|Pfam_MTS|Pfam_VEFS-Box|Pfam_Methyltransf_12|Pfam_Methyltransf_11|Pfam_Ubie_methyltran|Pfam_PrmA|Pfam_FUSC
	Corethron hystrix	216773	1	0
	Leptocylindrus danicus	163516	0	2	CAMPEP_0116047270	c3hfinal6|Pfam_zf-CCCH|Pfam_zf_CCCH_4|Pfam_zf-CCCH_4|Pfam_zf-CCCH_2|Pfam_VEFS-Box|Pfam_Torus
					CAMPEP_0116012480	c3hfinal6|Pfam_zf-CCCH|Pfam_zf_CCCH_4|Pfam_zf-CCCH_4|Pfam_zf-CCCH_2|Pfam_DUF5544|Pfam_VEFS-Box|Pfam_Torus
	Chaetoceros debilis	122233	1	0
	Attheya septentrionalis	420275	1	1	CAMPEP_0198290560	Pfam_VEFS-Box
	Aulacoseira subarctica	202472	0	0
	Coscinodiscus wailesii	671091	1	1	CAMPEP_0172479886	Pfam_VEFS-Box
	Stephanopyxis turris	515487	0	3	CAMPEP_0195515408	Pfam_PRK|Pfam_AAA_18|AAA_5|Pfam_T2SSE|Pfam_Zeta_toxin|Pfam_ABC_tran|Pfam_AAA_33|Pfam_Cytidylate_kin|Pfam_dNK|Pfam_TIP49|Pfam_Pox_A32|Pfam_CoaE|Pfam_APS_kinase|Pfam_AAA_14|Pfam_CbiA|Pfam_Reovirus_cap|Pfam_Tubulin|Pfam_Thymidylate_kin|Pfam_VEFS-Box|Pfam_MMR_HSR1|Pfam_TsaE|Pfam_Parvo_NS1|Pfam_AAA_28|ultradead3|Pfam_AAA_22|Pfam_NB-ARC|Pfam_IstB_IS21|Pfam_AAA_17|Pfam_AAA_23
					CAMPEP_0195512698	Pfam_LRR_8|Pfam_LRR_4|Pfam_LRR_1|LRR_typ_2|Pfam_LRR_6|LRR_RI_2|Pfam_TMEM154|Pfam_VEFS-Box|Pfam_LRRNT_2|Pfam_Ephrin_rec_like|Pfam_Sensor_TM1|LRR_bac_2
					CAMPEP_0195541604	Jacalin_2|Pfam_Jacalin|Pfam_DUF948|Pfam_Hexapep|Pfam_DASH_Dam1|Pfam_VEFS-Box|Pfam_1-cysPrx_C
	Dactyliosolen fragilissimus	1118495	1	1	CAMPEP_0184865306	Pfam_VEFS-Box
	Proboscia alata	216777	1	0
	Rhizosolenia setigera	3005	1	0
	Cyclotella meneghiniana	29205	1	0
	Skeletonema costatum	2843	0	2	CAMPEP_0113409682	Pfam_VEFS-Box
					CAMPEP_0113426538	Pfam_Thioredoxin|Pfam_OST3_OST6|Pfam_VEFS-Box
	Conticribra weissflogii	1577725	1	1	CAMPEP_0201760480	Pfam_DUF2075|Pfam_VEFS-Box|Pfam_ETRAMP|Pfam_DUF3678|Pfam_CompInhib_SCIN
	Thalassiosira pseudonana	35128	1	0
	Detonula confervacea	83371	0	1	CAMPEP_0172330206	Pfam_PC4|Pfam_DUF3048_C|Pfam_DTHCT|Pfam_DUF4831|Pfam_Lipin_N|Pfam_L27_1|Pfam_ComZ|rhod_4|Pfam_FAM176|Pfam_SpoIIIAH|ctlh|Pfam_CENP-B_dimeris|Pfam_VEFS-Box|Pfam_TFIIE-A_C|Pfam_RPA43_OB
