# Supplementary material for: Phylogenetic profiling resolves early emergence of PRC2 and illuminates its functional core
Source: Life Sci Alliance. 2022 Apr 19;5(7):e202101271. doi: 10.26508/lsa.202101271 (PMC9018016; doi:10.26508/lsa.202101271)
Supplement: Supplementary file 9 [file LSA-2021-01271_TableS9.xlsx]

## Sheet: Table legends
Table	Title
Table S9	A list of species where E(z) orthologs belonging to both Clade IV and Clade V were found.

## Sheet: Table S9
Lineages	Scientific name	Taxon id
Oomycota	Hyaloperonospora arabidopsidis	272952
	Phytophthora infestans	4787
	Pythium irregulare	36331
	Phytophthora ramorum	164328
	Pythium ultimum	2052682
	Pythium vexans	907947
	Pythium iwayamai	115417
	Bremia lactucae	4779
	Peronospora effusa	542832
	Nothophytophthora sp.	2025987
	Pythium brassicum	1485010
	Phytophthora sojae	67593
	Phytophthora parasitica	4792
Ochrophyta	Pelagomonas calceolata	35677
	Aureococcus anophagefferens	44056
	Pedinellales sp.	483369
	Pinguiococcus pyrenoidosus	172671
	Pelagococcus subviridis	35679
Hyphochytriomycetes	Hyphochytrium catenoides	42384
